# Supplementary material for: Value-Regularized Reinforcement Learning for Model Predictive Control of Autonomous Mobile Robots Under Stochastic Disturbances
Source: Sensors (Basel). 2026 Jul 21;26(14):4620. doi: 10.3390/s26144620 (PMC13417344; doi:10.3390/s26144620)
Supplement: Supplementary file 1 [file sensors-26-04620-s001.zip]

Archive with 32 entries (26 files):
- minimal_dataset/
- minimal_dataset/data/
- minimal_dataset/data/processed/
- minimal_dataset/data/processed/b2c_statistics.csv
- minimal_dataset/data/processed/beta_sensitivity_summary.csv
- minimal_dataset/data/processed/linear_verification.csv
- minimal_dataset/data/processed/model_mismatch_summary.csv
- minimal_dataset/data/processed/mpc_qr_baseline.csv
- minimal_dataset/data/processed/sample_efficiency_summary.csv
- minimal_dataset/data/processed/single_factor_ablation.csv
- minimal_dataset/data/processed/stochastic_td_summary.csv
- minimal_dataset/data/processed/trajectory_summary.csv
- minimal_dataset/data/raw/
- minimal_dataset/data/raw/adaptive_stat_results.mat
- minimal_dataset/data/raw/B2C_stat_N5_20260426_021157.mat
- minimal_dataset/data/raw/batch_linear_v3.mat
- minimal_dataset/data/raw/batch_mismatch_k0.5,0.7,1.5,2.0_N=7_20260423_164129_data.mat
- minimal_dataset/data/raw/beta_sweep_results.mat
- minimal_dataset/data/raw/linear_sigma0.050_beta0.000_train0_eval0.mat
- minimal_dataset/data/raw/sample_efficiency_results.mat
- minimal_dataset/data/raw/single_factor_ABCD_20260424_182201.txt
- minimal_dataset/data/raw/stochastic_td_N3_20260509_113442.mat
- minimal_dataset/data/raw/trajectory_comparison.mat
- minimal_dataset/metadata/
- minimal_dataset/metadata/claim_data_map.md
- minimal_dataset/metadata/data_dictionary.md
- minimal_dataset/metadata/file_manifest_sha256.csv
- minimal_dataset/README.md
- minimal_dataset/scripts/
- minimal_dataset/scripts/build_processed_tables.m
- minimal_dataset/scripts/verify_minimal_dataset.m
- minimal_dataset/verification_report.txt
