# Supplementary material for: Value-Regularized Reinforcement Learning for Model Predictive Control of Autonomous Mobile Robots Under Stochastic Disturbances
Source: Sensors (Basel). 2026 Jul 21;26(14):4620. doi: 10.3390/s26144620 (PMC13417344; doi:10.3390/s26144620)
Supplement: Supplementary file 1 [file sensors-26-04620-s001.zip › minimal_dataset/data/processed/b2c_statistics.csv]

method	ACC_mean	ACC_std	CR_mean	paired_t_one_sided_p
RLMPC	63.0304807205134	0.0674318521643116	7.4	1.31159481386797e-07
VR_RLMPC	60.2793076161678	0.0496218642593348	8.8	1.31159481386797e-07
Long_horizon_MPC	55.5295821645585	7.94410929039127e-15	NaN	NaN
MPC_without_terminal	93.5559461015495	0	NaN	NaN
MPC_with_terminal	62.4029196407346	7.94410929039127e-15	NaN	NaN
