# Supplementary material for: Value-Regularized Reinforcement Learning for Model Predictive Control of Autonomous Mobile Robots Under Stochastic Disturbances
Source: Sensors (Basel). 2026 Jul 21;26(14):4620. doi: 10.3390/s26144620 (PMC13417344; doi:10.3390/s26144620)
Supplement: Supplementary file 1 [file sensors-26-04620-s001.zip › minimal_dataset/data/processed/beta_sensitivity_summary.csv]

beta	VR_RLMPC_ACC_mean	VR_RLMPC_ACC_std	VR_RLMPC_CR_mean	VR_RLMPC_CR_std	MPC_Qr_ACC_mean	MPC_Qr_ACC_std	MPC_without_terminal_ACC_mean
0	56.1732082792108	1.30169731199837	6.66666666666667	1.15470053837925	77.5457176992166	8.68020057733897	77.5457176992166
0.2	55.1169497249518	1.38874543928037	7	1	75.8918589082759	7.95438375561906	77.5457176992166
0.5	53.9621349186841	1.55001929950316	8.33333333333333	3.21455025366432	73.4565482576975	6.56286203206228	77.5457176992166
1	52.7581891744401	1.91487525739258	10.3333333333333	5.85946527708231	69.3444610074853	3.03111826609401	77.5457176992166
2	51.4998659329111	2.37220224952679	11.6666666666667	4.72581562625261	63.9237687018745	1.96750422957991	77.5457176992166
