# Supplementary material for: Value-Regularized Reinforcement Learning for Model Predictive Control of Autonomous Mobile Robots Under Stochastic Disturbances
Source: Sensors (Basel). 2026 Jul 21;26(14):4620. doi: 10.3390/s26144620 (PMC13417344; doi:10.3390/s26144620)
Supplement: Supplementary file 1 [file sensors-26-04620-s001.zip › minimal_dataset/data/processed/linear_verification.csv]

method	noise_free_ACC	noisy_ACC_mean	noisy_ACC_std
RLMPC	3.49274043440967	3.85985602018848	0.107723368818793
LQR	3.49129589129213	3.8598808236354	0.107719137968539
MPC_without_terminal	3.49465356669003	3.86263956976215	0.114765121219914
MPC_with_terminal	3.49279914409407	3.86216660750386	0.103316860432318
