# Supplementary material for: Value-Regularized Reinforcement Learning for Model Predictive Control of Autonomous Mobile Robots Under Stochastic Disturbances
Source: Sensors (Basel). 2026 Jul 21;26(14):4620. doi: 10.3390/s26144620 (PMC13417344; doi:10.3390/s26144620)
Supplement: Supplementary file 1 [file sensors-26-04620-s001.zip › minimal_dataset/data/processed/model_mismatch_summary.csv]

kappa	VR_RLMPC_ACC_mean	VR_RLMPC_ACC_std	VR_RLMPC_CR_mean	RLMPC_ACC_mean	RLMPC_ACC_std	RLMPC_CR_mean	long_MPC_ACC_mean	long_MPC_ACC_std	MPC_without_terminal_ACC_mean	MPC_without_terminal_ACC_std	MPC_with_terminal_ACC_mean	MPC_with_terminal_ACC_std
0.5	43.7254146648758	3.82691922037654	32.7142857142857	44.5595543367243	4.02499810829299	46.4285714285714	42.4362804843188	3.3328499770569	56.6180018838267	7.58662365326507	45.2052897791463	4.15503870317748
0.7	42.9022849038494	3.51239055837283	29.2857142857143	43.4519667938778	3.64184031727499	38.8571428571429	42.3317106016768	3.26931953690421	49.4921893792679	5.27985253952237	43.2449429601756	3.57992230911328
1	42.5321749313975	3.37002666116814	22.4285714285714	42.8383841702024	3.45712380145434	29.4285714285714	42.3116659530864	3.22599320969068	45.3355686626451	4.20370502638854	42.5191136787566	3.36784695513298
1.5	42.338452877523	3.3027022900668	20.8571428571429	42.4817295976813	3.3536725688318	27.7142857142857	56.1566327209211	3.46499783104778	43.2450448096113	3.57566489091435	42.3401430999956	3.2671135965276
2	42.3181073341716	3.23907497794587	20.7142857142857	42.3746483325383	3.2857560789818	27	62.9998866120669	9.35942465323767	42.6907389963398	3.41828789278255	42.3282382350782	3.22824868249656
