# Supplementary material for: Value-Regularized Reinforcement Learning for Model Predictive Control of Autonomous Mobile Robots Under Stochastic Disturbances
Source: Sensors (Basel). 2026 Jul 21;26(14):4620. doi: 10.3390/s26144620 (PMC13417344; doi:10.3390/s26144620)
Supplement: Supplementary file 1 [file sensors-26-04620-s001.zip › minimal_dataset/data/processed/mpc_qr_baseline.csv]

configuration	ACC_mean	ACC_std	MPC_Qr_ACC_mean	MPC_Qr_ACC_std	CR_mean
beta_0	42.4539333333333	3.32097427020044	50.6768333333333	1.10925196566575	18
beta_0_5	41.5856	3.75940469622519	50.1843333333333	1.26285439514353	15
adaptive_beta	41.5791666666667	3.82392258071909	50.1852	1.16989646977841	36.3333333333333
