# Supplementary material for: Value-Regularized Reinforcement Learning for Model Predictive Control of Autonomous Mobile Robots Under Stochastic Disturbances
Source: Sensors (Basel). 2026 Jul 21;26(14):4620. doi: 10.3390/s26144620 (PMC13417344; doi:10.3390/s26144620)
Supplement: Supplementary file 1 [file sensors-26-04620-s001.zip › minimal_dataset/data/processed/sample_efficiency_summary.csv]

learning_steps	RLMPC_ACC_mean	RLMPC_ACC_std	VR_RLMPC_ACC_mean	VR_RLMPC_ACC_std	improvement_percent	paired_wins
20	41.9639001354314	1.47052151582042	40.4993649759413	2.0735821594632	3.48998819166835	3
40	39.7451388042812	2.32744021429594	38.5072204468305	3.11359910929892	3.11464092136314	3
50	39.1703606534788	2.6126772496865	37.936521516987	3.32108805921237	3.14993049823311	3
100	37.5960476297003	3.7106346508679	36.6576823086712	4.30820701023561	2.49591481070417	3
