# Supplementary material for: Value-Regularized Reinforcement Learning for Model Predictive Control of Autonomous Mobile Robots Under Stochastic Disturbances
Source: Sensors (Basel). 2026 Jul 21;26(14):4620. doi: 10.3390/s26144620 (PMC13417344; doi:10.3390/s26144620)
Supplement: Supplementary file 1 [file sensors-26-04620-s001.zip › minimal_dataset/data/processed/single_factor_ablation.csv]

scenario	beta0_acc	beta0_5_acc	improvement_percent	mpc_long_acc	mpc_without_terminal_acc	mpc_with_terminal_acc	beta0_cr	beta0_5_cr
Nominal	38.7160	38.2826	1.12	37.7445	41.2104	38.0531	30	22
A_tight_velocity_bound	72.1890	71.6508	0.75	71.2566	80.3584	72.7386	53	35
B1_Qtheta_1	49.8645	48.6932	2.35	45.7633	63.9844	48.1735	16	12
B2_Qtheta_2	59.3913	57.1822	3.72	53.7870	81.8132	59.0303	8	8
B3_Qtheta_3	66.7179	64.0776	3.96	60.7738	95.5432	68.0975	4	6
C_control_cost_times_2	40.5171	40.0486	1.16	38.9794	43.4770	39.7238	30	22
D_larger_initial_offset	63.4788	63.1177	0.57	62.6333	66.5425	62.9557	30	22
