# Supplementary material for: Value-Regularized Reinforcement Learning for Model Predictive Control of Autonomous Mobile Robots Under Stochastic Disturbances
Source: Sensors (Basel). 2026 Jul 21;26(14):4620. doi: 10.3390/s26144620 (PMC13417344; doi:10.3390/s26144620)
Supplement: Supplementary file 1 [file sensors-26-04620-s001.zip › minimal_dataset/data/processed/stochastic_td_summary.csv]

method	ACC_mean	ACC_std	CR_mean	improvement_over_RLMPC_percent
RLMPC	35.5441379818325	4.87602588578062	38.3333333333333	0
VR_RLMPC	35.0593712088504	5.34939266589149	27.6666666666667	1.36384450575193
Stochastic_TD_M5	35.428654708437	5.05597423917109	39.3333333333333	0.324901038406036
Stochastic_TD_M10	35.3970977041178	5.09883908680869	36.6666666666667	0.41368362285182
Stochastic_TD_M20	35.4194122012448	5.06929548768896	41.6666666666667	0.350903939916608
