# Supplementary material for: Value-Regularized Reinforcement Learning for Model Predictive Control of Autonomous Mobile Robots Under Stochastic Disturbances
Source: Sensors (Basel). 2026 Jul 21;26(14):4620. doi: 10.3390/s26144620 (PMC13417344; doi:10.3390/s26144620)
Supplement: Supplementary file 1 [file sensors-26-04620-s001.zip › minimal_dataset/data/processed/trajectory_summary.csv]

method	ACC
VR_RLMPC	38.2854681720293
RLMPC	38.6819426951891
Long_horizon_MPC	37.7445116015624
MPC_without_terminal	41.2104253403243
MPC_with_terminal	38.0531149438472
