# Supplementary material for: Value-Regularized Reinforcement Learning for Model Predictive Control of Autonomous Mobile Robots Under Stochastic Disturbances
Source: Sensors (Basel). 2026 Jul 21;26(14):4620. doi: 10.3390/s26144620 (PMC13417344; doi:10.3390/s26144620)
Supplement: Supplementary file 1 [file sensors-26-04620-s001.zip › minimal_dataset/data/raw/single_factor_ABCD_20260424_182201.txt]

日志开始：24-Apr-2026 18:22:01
日志文件：results/single_factor_ABCD_20260424_182201.txt


===== base_b00（β=0.0, v=[-1.0,1.0]）=====
[1/42] base_b00 试验 1 ...鲁棒配置：σ=0.0500, β=0.0000, κ=1.00, 学习噪声=0, 评估噪声=0
Starting RLMPC online learning and simulation...
  Learning phase: Updating W...
  Norm of W update (delta_W_total_for_k): 2.712045e-01, Norm of W: 2.712045e-01
  Learning phase: Updating W...
  Norm of W update (delta_W_total_for_k): 1.303862e-01, Norm of W: 3.732956e-01
  Learning phase: Updating W...
  Norm of W update (delta_W_total_for_k): 1.264891e-01, Norm of W: 4.830536e-01
  Learning phase: Updating W...
  Norm of W update (delta_W_total_for_k): 1.372058e-01, Norm of W: 6.047461e-01
  Learning phase: Updating W...
  Norm of W update (delta_W_total_for_k): 8.170211e-02, Norm of W: 6.642077e-01
  Learning phase: Updating W...
  Norm of W update (delta_W_total_for_k): 1.038636e-01, Norm of W: 7.524017e-01
  Learning phase: Updating W...
  Norm of W update (delta_W_total_for_k): 7.915364e-02, Norm of W: 8.260464e-01
  Learning phase: Updating W...
  Norm of W update (delta_W_total_for_k): 6.092623e-02, Norm of W: 8.794571e-01
  Learning phase: Updating W...
  Norm of W update (delta_W_total_for_k): 9.630081e-02, Norm of W: 9.719867e-01
  Learning phase: Updating W...
  Norm of W update (delta_W_total_for_k): 8.088076e-02, Norm of W: 1.047957e+00
  Learning phase: Updating W...
  Norm of W update (delta_W_total_for_k): 7.466502e-02, Norm of W: 1.113356e+00
  Learning phase: Updating W...
  Norm of W update (delta_W_total_for_k): 4.977205e-02, Norm of W: 1.157916e+00
  Learning phase: Updating W...
  Norm of W update (delta_W_total_for_k): 4.006735e-02, Norm of W: 1.192757e+00
  Learning phase: Updating W...
  Norm of W update (delta_W_total_for_k): 4.544566e-02, Norm of W: 1.235798e+00
  Learning phase: Updating W...
  Norm of W update (delta_W_total_for_k): 7.050520e-02, Norm of W: 1.284693e+00
  Learning phase: Updating W...
  Norm of W update (delta_W_total_for_k): 4.059077e-02, Norm of W: 1.315202e+00
  Learning phase: Updating W...
  Norm of W update (delta_W_total_for_k): 3.800753e-02, Norm of W: 1.349628e+00
  Learning phase: Updating W...
  Norm of W update (delta_W_total_for_k): 4.130370e-02, Norm of W: 1.387728e+00
  Learning phase: Updating W...
  Norm of W update (delta_W_total_for_k): 3.807792e-02, Norm of W: 1.421054e+00
  Learning phase: Updating W...
  Norm of W update (delta_W_total_for_k): 4.582854e-02, Norm of W: 1.457615e+00
  Learning phase: Updating W...
  Norm of W update (delta_W_total_for_k): 3.809622e-02, Norm of W: 1.491241e+00
  Learning phase: Updating W...
  Norm of W update (delta_W_total_for_k): 5.136944e-02, Norm of W: 1.533248e+00
  Learning phase: Updating W...
  Norm of W update (delta_W_total_for_k): 5.492692e-02, Norm of W: 1.574234e+00
  Learning phase: Updating W...
  Norm of W update (delta_W_total_for_k): 4.835350e-02, Norm of W: 1.620829e+00
  Learning phase: Updating W...
  Norm of W update (delta_W_total_for_k): 3.517636e-02, Norm of W: 1.648341e+00
  Learning phase: Updating W...
  Norm of W update (delta_W_total_for_k): 3.858014e-02, Norm of W: 1.667231e+00
  Learning phase: Updating W...
  Norm of W update (delta_W_total_for_k): 3.682720e-02, Norm of W: 1.695254e+00
  Learning phase: Updating W...
  Norm of W update (delta_W_total_for_k): 2.635250e-02, Norm of W: 1.708043e+00
  Learning phase: Updating W...
  Norm of W update (delta_W_total_for_k): 3.007196e-02, Norm of W: 1.731434e+00
  Learning phase: Updating W...
  Norm of W update (delta_W_total_for_k): 2.684830e-02, Norm of W: 1.753109e+00
  Learning phase: Updating W...
  Norm of W update (delta_W_total_for_k): 3.297029e-02, Norm of W: 1.783147e+00
  Learning phase: Updating W...
  Norm of W update (delta_W_total_for_k): 3.213311e-02, Norm of W: 1.812634e+00
  Learning phase: Updating W...
  Norm of W update (delta_W_total_for_k): 2.811550e-02, Norm of W: 1.835680e+00
  Learning phase: Updating W...
  Norm of W update (delta_W_total_for_k): 4.327696e-02, Norm of W: 1.878044e+00
  Learning phase: Updating W...
  Norm of W update (delta_W_total_for_k): 4.597820e-02, Norm of W: 1.877016e+00
  Learning phase: Updating W...
  Norm of W update (delta_W_total_for_k): 3.514165e-02, Norm of W: 1.900216e+00
  Learning phase: Updating W...
  Norm of W update (delta_W_total_for_k): 3.922492e-02, Norm of W: 1.932858e+00
  Learning phase: Updating W...
  Norm of W update (delta_W_total_for_k): 3.785324e-02, Norm of W: 1.934796e+00
  Learning phase: Updating W...
  Norm of W update (delta_W_total_for_k): 2.744672e-02, Norm of W: 1.946230e+00
  Learning phase: Updating W...
  Norm of W update (delta_W_total_for_k): 5.176595e-02, Norm of W: 1.989428e+00
  Learning phase: Updating W...
  Norm of W update (delta_W_total_for_k): 3.100344e-02, Norm of W: 2.015540e+00
  Learning phase: Updating W...
  Norm of W update (delta_W_total_for_k): 4.893548e-02, Norm of W: 2.051645e+00
  Learning phase: Updating W...
  Norm of W update (delta_W_total_for_k): 3.910174e-02, Norm of W: 2.068028e+00
  Learning phase: Updating W...
  Norm of W update (delta_W_total_for_k): 3.154488e-02, Norm of W: 2.089121e+00
  Learning phase: Updating W...
  Norm of W update (delta_W_total_for_k): 3.363805e-02, Norm of W: 2.116606e+00
  Learning phase: Updating W...
  Norm of W update (delta_W_total_for_k): 3.324111e-02, Norm of W: 2.142464e+00
  Learning phase: Updating W...
  Norm of W update (delta_W_total_for_k): 3.254255e-02, Norm of W: 2.166455e+00
  Learning phase: Updating W...
  Norm of W update (delta_W_total_for_k): 3.085439e-02, Norm of W: 2.193995e+00
  Learning phase: Updating W...
  Norm of W update (delta_W_total_for_k): 3.363375e-02, Norm of W: 2.213070e+00
  Learning phase: Updating W...
  Norm of W update (delta_W_total_for_k): 4.678952e-02, Norm of W: 2.245330e+00
  Learning phase: Updating W...
  Norm of W update (delta_W_total_for_k): 2.605494e-02, Norm of W: 2.267971e+00
  Learning phase: Updating W...
  Norm of W update (delta_W_total_for_k): 3.067592e-02, Norm of W: 2.293696e+00
  Learning phase: Updating W...
  Norm of W update (delta_W_total_for_k): 3.050794e-02, Norm of W: 2.310646e+00
  Learning phase: Updating W...
  Norm of W update (delta_W_total_for_k): 2.534101e-02, Norm of W: 2.315755e+00
  Learning phase: Updating W...
  Norm of W update (delta_W_total_for_k): 3.237708e-02, Norm of W: 2.313048e+00
  Learning phase: Updating W...
  Norm of W update (delta_W_total_for_k): 3.573326e-02, Norm of W: 2.324749e+00
  Learning phase: Updating W...
  Norm of W update (delta_W_total_for_k): 3.997338e-02, Norm of W: 2.357284e+00
  Learning phase: Updating W...
  Norm of W update (delta_W_total_for_k): 2.914846e-02, Norm of W: 2.370428e+00
  Learning phase: Updating W...
  Norm of W update (delta_W_total_for_k): 3.264830e-02, Norm of W: 2.374745e+00
  Learning phase: Updating W...
  Norm of W update (delta_W_total_for_k): 2.674774e-02, Norm of W: 2.394116e+00
  Learning phase: Updating W...
  Norm of W update (delta_W_total_for_k): 3.298562e-02, Norm of W: 2.409873e+00
  Learning phase: Updating W...
  Norm of W update (delta_W_total_for_k): 2.625795e-02, Norm of W: 2.422768e+00
  Learning phase: Updating W...
  Norm of W update (delta_W_total_for_k): 3.830504e-02, Norm of W: 2.439220e+00
  Learning phase: Updating W...
  Norm of W update (delta_W_total_for_k): 4.543273e-02, Norm of W: 2.443360e+00
  Learning phase: Updating W...
  Norm of W update (delta_W_total_for_k): 2.662018e-02, Norm of W: 2.459714e+00
  Learning phase: Updating W...
  Norm of W update (delta_W_total_for_k): 2.256862e-02, Norm of W: 2.475693e+00
  Learning phase: Updating W...
  Norm of W update (delta_W_total_for_k): 2.879095e-02, Norm of W: 2.493780e+00
  Learning phase: Updating W...
  Norm of W update (delta_W_total_for_k): 2.666570e-02, Norm of W: 2.502535e+00
  Learning phase: Updating W...
  Norm of W update (delta_W_total_for_k): 2.789940e-02, Norm of W: 2.520395e+00
  Learning phase: Updating W...
  Norm of W update (delta_W_total_for_k): 2.944222e-02, Norm of W: 2.532578e+00
  Learning phase: Updating W...
  Norm of W update (delta_W_total_for_k): 2.515306e-02, Norm of W: 2.545116e+00
  Learning phase: Updating W...
  Norm of W update (delta_W_total_for_k): 2.217485e-02, Norm of W: 2.550121e+00
  Learning phase: Updating W...
  Norm of W update (delta_W_total_for_k): 3.054389e-02, Norm of W: 2.564660e+00
  Learning phase: Updating W...
  Norm of W update (delta_W_total_for_k): 1.762818e-02, Norm of W: 2.577819e+00
  Learning phase: Updating W...
  Norm of W update (delta_W_total_for_k): 3.422224e-02, Norm of W: 2.588286e+00
  Learning phase: Updating W...
  Norm of W update (delta_W_total_for_k): 2.765312e-02, Norm of W: 2.611791e+00
  Learning phase: Updating W...
  Norm of W update (delta_W_total_for_k): 1.160601e-02, Norm of W: 2.610620e+00
  Learning phase: Updating W...
  Norm of W update (delta_W_total_for_k): 1.812937e-02, Norm of W: 2.621654e+00
  Learning phase: Updating W...
  Norm of W update (delta_W_total_for_k): 2.062230e-02, Norm of W: 2.629670e+00
  Learning phase: Updating W...
  Norm of W update (delta_W_total_for_k): 2.371172e-02, Norm of W: 2.648165e+00
  Learning phase: Updating W...
  Norm of W update (delta_W_total_for_k): 2.696173e-02, Norm of W: 2.673804e+00
  Learning phase: Updating W...
  Norm of W update (delta_W_total_for_k): 1.940555e-02, Norm of W: 2.684814e+00
  Learning phase: Updating W...
  Norm of W update (delta_W_total_for_k): 3.839149e-02, Norm of W: 2.689675e+00
  Learning phase: Updating W...
  Norm of W update (delta_W_total_for_k): 2.358577e-02, Norm of W: 2.679580e+00
  Learning phase: Updating W...
  Norm of W update (delta_W_total_for_k): 2.972775e-02, Norm of W: 2.699304e+00
  Learning phase: Updating W...
  Norm of W update (delta_W_total_for_k): 2.577174e-02, Norm of W: 2.717900e+00
  Learning phase: Updating W...
  Norm of W update (delta_W_total_for_k): 1.877923e-02, Norm of W: 2.726371e+00
  Learning phase: Updating W...
  Norm of W update (delta_W_total_for_k): 5.001114e-02, Norm of W: 2.717965e+00
  Learning phase: Updating W...
  Norm of W update (delta_W_total_for_k): 2.425040e-02, Norm of W: 2.721770e+00
  Learning phase: Updating W...
  Norm of W update (delta_W_total_for_k): 3.492692e-02, Norm of W: 2.723236e+00
  Learning phase: Updating W...
  Norm of W update (delta_W_total_for_k): 2.878510e-02, Norm of W: 2.735363e+00
  Learning phase: Updating W...
  Norm of W update (delta_W_total_for_k): 2.573102e-02, Norm of W: 2.750254e+00
  Learning phase: Updating W...
  Norm of W update (delta_W_total_for_k): 1.695444e-02, Norm of W: 2.763559e+00
  Learning phase: Updating W...
  Norm of W update (delta_W_total_for_k): 1.763322e-02, Norm of W: 2.762733e+00
  Learning phase: Updating W...
  Norm of W update (delta_W_total_for_k): 2.009365e-02, Norm of W: 2.778946e+00
  Learning phase: Updating W...
  Norm of W update (delta_W_total_for_k): 3.955533e-02, Norm of W: 2.780345e+00
  Learning phase: Updating W...
  Norm of W update (delta_W_total_for_k): 2.049357e-02, Norm of W: 2.788981e+00
  Learning phase: Updating W...
  Norm of W update (delta_W_total_for_k): 1.927550e-02, Norm of W: 2.802330e+00
  Learning phase: Updating W...
  Norm of W update (delta_W_total_for_k): 3.877976e-02, Norm of W: 2.825548e+00
  Learning phase: Updating W...
  Norm of W update (delta_W_total_for_k): 3.430813e-02, Norm of W: 2.812409e+00
Evaluating final policy (RLMPC Epi. 2)...
Simulation: 10/50 steps completed
Simulation: 20/50 steps completed
Simulation: 30/50 steps completed
Simulation: 40/50 steps completed
Simulation: 50/50 steps completed
Total cost RLMPC (Epi. 2 with final W): 38.681943
Comparing with baseline controllers...
Running traditional MPC with horizon 20...
Simulation: 10/50 steps completed
Simulation: 20/50 steps completed
Simulation: 30/50 steps completed
Simulation: 40/50 steps completed
Simulation: 50/50 steps completed
Total cost MPC_long: 37.744512
Simulation: 10/50 steps completed
Simulation: 20/50 steps completed
Simulation: 30/50 steps completed
Simulation: 40/50 steps completed
Simulation: 50/50 steps completed
Total cost MPC_WTC (N=5): 41.210425
Simulation: 10/50 steps completed
Simulation: 20/50 steps completed
Simulation: 30/50 steps completed
Simulation: 40/50 steps completed
Simulation: 50/50 steps completed
Total cost MPC with terminal cost: 38.053115
CR诊断：||ΔW|| 范围 [1.1606e-02, 2.7120e-01]，阈值=4.0681e-02，后10步均值=2.6223e-02

===== 评估指标 =====
RLMPC:      ACC=38.6819  RMSE=0.8926  Os=0.00%
MPC_long:   ACC=37.7445  RMSE=0.9023  Os=0.00%
MPC w/o TC: ACC=41.2104  RMSE=0.9028  Os=0.00%
MPC + TC:   ACC=38.0531  RMSE=0.8951  Os=0.00%
CR（W收敛步数）= 25
ACT（平均求解耗时）= 0.054584 秒
RLMPC simulation completed.
 ACC=38.68  CR=25（980.6 秒）
[2/42] base_b00 试验 2 ...鲁棒配置：σ=0.0500, β=0.0000, κ=1.00, 学习噪声=0, 评估噪声=0
Starting RLMPC online learning and simulation...
  Learning phase: Updating W...
  Norm of W update (delta_W_total_for_k): 2.581129e-01, Norm of W: 2.581129e-01
  Learning phase: Updating W...
  Norm of W update (delta_W_total_for_k): 1.143023e-01, Norm of W: 3.514550e-01
  Learning phase: Updating W...
  Norm of W update (delta_W_total_for_k): 1.481154e-01, Norm of W: 4.827232e-01
  Learning phase: Updating W...
  Norm of W update (delta_W_total_for_k): 8.910027e-02, Norm of W: 5.296956e-01
  Learning phase: Updating W...
  Norm of W update (delta_W_total_for_k): 1.185008e-01, Norm of W: 6.419697e-01
  Learning phase: Updating W...
  Norm of W update (delta_W_total_for_k): 9.428469e-02, Norm of W: 7.315457e-01
  Learning phase: Updating W...
  Norm of W update (delta_W_total_for_k): 8.134046e-02, Norm of W: 8.042491e-01
  Learning phase: Updating W...
  Norm of W update (delta_W_total_for_k): 7.417531e-02, Norm of W: 8.738927e-01
  Learning phase: Updating W...
  Norm of W update (delta_W_total_for_k): 6.609449e-02, Norm of W: 9.347090e-01
  Learning phase: Updating W...
  Norm of W update (delta_W_total_for_k): 7.651493e-02, Norm of W: 1.009682e+00
  Learning phase: Updating W...
  Norm of W update (delta_W_total_for_k): 6.349215e-02, Norm of W: 1.068632e+00
  Learning phase: Updating W...
  Norm of W update (delta_W_total_for_k): 5.748839e-02, Norm of W: 1.123984e+00
  Learning phase: Updating W...
  Norm of W update (delta_W_total_for_k): 6.563699e-02, Norm of W: 1.183194e+00
  Learning phase: Updating W...
  Norm of W update (delta_W_total_for_k): 6.277531e-02, Norm of W: 1.221577e+00
  Learning phase: Updating W...
  Norm of W update (delta_W_total_for_k): 6.897063e-02, Norm of W: 1.286776e+00
  Learning phase: Updating W...
  Norm of W update (delta_W_total_for_k): 4.979912e-02, Norm of W: 1.333278e+00
  Learning phase: Updating W...
  Norm of W update (delta_W_total_for_k): 5.309282e-02, Norm of W: 1.375706e+00
  Learning phase: Updating W...
  Norm of W update (delta_W_total_for_k): 4.294165e-02, Norm of W: 1.417447e+00
  Learning phase: Updating W...
  Norm of W update (delta_W_total_for_k): 3.880997e-02, Norm of W: 1.443795e+00
  Learning phase: Updating W...
  Norm of W update (delta_W_total_for_k): 6.037141e-02, Norm of W: 1.501496e+00
  Learning phase: Updating W...
  Norm of W update (delta_W_total_for_k): 3.738763e-02, Norm of W: 1.532252e+00
  Learning phase: Updating W...
  Norm of W update (delta_W_total_for_k): 3.521557e-02, Norm of W: 1.561639e+00
  Learning phase: Updating W...
  Norm of W update (delta_W_total_for_k): 4.465867e-02, Norm of W: 1.601947e+00
  Learning phase: Updating W...
  Norm of W update (delta_W_total_for_k): 3.383239e-02, Norm of W: 1.631802e+00
  Learning phase: Updating W...
  Norm of W update (delta_W_total_for_k): 4.237320e-02, Norm of W: 1.668597e+00
  Learning phase: Updating W...
  Norm of W update (delta_W_total_for_k): 4.865680e-02, Norm of W: 1.712779e+00
  Learning phase: Updating W...
  Norm of W update (delta_W_total_for_k): 4.872320e-02, Norm of W: 1.743025e+00
  Learning phase: Updating W...
  Norm of W update (delta_W_total_for_k): 3.519428e-02, Norm of W: 1.772325e+00
  Learning phase: Updating W...
  Norm of W update (delta_W_total_for_k): 4.441743e-02, Norm of W: 1.806984e+00
  Learning phase: Updating W...
  Norm of W update (delta_W_total_for_k): 3.247285e-02, Norm of W: 1.830832e+00
  Learning phase: Updating W...
  Norm of W update (delta_W_total_for_k): 4.685071e-02, Norm of W: 1.871161e+00
  Learning phase: Updating W...
  Norm of W update (delta_W_total_for_k): 3.633074e-02, Norm of W: 1.896953e+00
  Learning phase: Updating W...
  Norm of W update (delta_W_total_for_k): 3.983821e-02, Norm of W: 1.904705e+00
  Learning phase: Updating W...
  Norm of W update (delta_W_total_for_k): 4.043169e-02, Norm of W: 1.938582e+00
  Learning phase: Updating W...
  Norm of W update (delta_W_total_for_k): 2.416979e-02, Norm of W: 1.959452e+00
  Learning phase: Updating W...
  Norm of W update (delta_W_total_for_k): 2.873511e-02, Norm of W: 1.977338e+00
  Learning phase: Updating W...
  Norm of W update (delta_W_total_for_k): 3.148468e-02, Norm of W: 1.986555e+00
  Learning phase: Updating W...
  Norm of W update (delta_W_total_for_k): 3.084656e-02, Norm of W: 2.000558e+00
  Learning phase: Updating W...
  Norm of W update (delta_W_total_for_k): 2.650771e-02, Norm of W: 2.018449e+00
  Learning phase: Updating W...
  Norm of W update (delta_W_total_for_k): 4.002455e-02, Norm of W: 2.056117e+00
  Learning phase: Updating W...
  Norm of W update (delta_W_total_for_k): 1.849937e-02, Norm of W: 2.065956e+00
  Learning phase: Updating W...
  Norm of W update (delta_W_total_for_k): 3.357390e-02, Norm of W: 2.088564e+00
  Learning phase: Updating W...
  Norm of W update (delta_W_total_for_k): 3.381787e-02, Norm of W: 2.116064e+00
  Learning phase: Updating W...
  Norm of W update (delta_W_total_for_k): 3.620804e-02, Norm of W: 2.119450e+00
  Learning phase: Updating W...
  Norm of W update (delta_W_total_for_k): 2.212199e-02, Norm of W: 2.134057e+00
  Learning phase: Updating W...
  Norm of W update (delta_W_total_for_k): 3.732860e-02, Norm of W: 2.158966e+00
  Learning phase: Updating W...
  Norm of W update (delta_W_total_for_k): 5.501414e-02, Norm of W: 2.210483e+00
  Learning phase: Updating W...
  Norm of W update (delta_W_total_for_k): 2.226427e-02, Norm of W: 2.224051e+00
  Learning phase: Updating W...
  Norm of W update (delta_W_total_for_k): 2.791310e-02, Norm of W: 2.248443e+00
  Learning phase: Updating W...
  Norm of W update (delta_W_total_for_k): 2.091640e-02, Norm of W: 2.259773e+00
  Learning phase: Updating W...
  Norm of W update (delta_W_total_for_k): 3.371695e-02, Norm of W: 2.257108e+00
  Learning phase: Updating W...
  Norm of W update (delta_W_total_for_k): 2.199850e-02, Norm of W: 2.271614e+00
  Learning phase: Updating W...
  Norm of W update (delta_W_total_for_k): 5.177240e-02, Norm of W: 2.300463e+00
  Learning phase: Updating W...
  Norm of W update (delta_W_total_for_k): 2.408347e-02, Norm of W: 2.318174e+00
  Learning phase: Updating W...
  Norm of W update (delta_W_total_for_k): 5.383046e-02, Norm of W: 2.328284e+00
  Learning phase: Updating W...
  Norm of W update (delta_W_total_for_k): 3.760237e-02, Norm of W: 2.348136e+00
  Learning phase: Updating W...
  Norm of W update (delta_W_total_for_k): 5.691850e-02, Norm of W: 2.354053e+00
  Learning phase: Updating W...
  Norm of W update (delta_W_total_for_k): 5.102748e-02, Norm of W: 2.380958e+00
  Learning phase: Updating W...
  Norm of W update (delta_W_total_for_k): 2.657687e-02, Norm of W: 2.373807e+00
  Learning phase: Updating W...
  Norm of W update (delta_W_total_for_k): 2.658044e-02, Norm of W: 2.391014e+00
  Learning phase: Updating W...
  Norm of W update (delta_W_total_for_k): 2.342136e-02, Norm of W: 2.405820e+00
  Learning phase: Updating W...
  Norm of W update (delta_W_total_for_k): 3.640365e-02, Norm of W: 2.437113e+00
  Learning phase: Updating W...
  Norm of W update (delta_W_total_for_k): 3.228885e-02, Norm of W: 2.463388e+00
  Learning phase: Updating W...
  Norm of W update (delta_W_total_for_k): 3.212453e-02, Norm of W: 2.492941e+00
  Learning phase: Updating W...
  Norm of W update (delta_W_total_for_k): 1.592978e-02, Norm of W: 2.505101e+00
  Learning phase: Updating W...
  Norm of W update (delta_W_total_for_k): 4.148161e-02, Norm of W: 2.501202e+00
  Learning phase: Updating W...
  Norm of W update (delta_W_total_for_k): 3.231740e-02, Norm of W: 2.523871e+00
  Learning phase: Updating W...
  Norm of W update (delta_W_total_for_k): 2.283637e-02, Norm of W: 2.516777e+00
  Learning phase: Updating W...
  Norm of W update (delta_W_total_for_k): 1.878729e-02, Norm of W: 2.524769e+00
  Learning phase: Updating W...
  Norm of W update (delta_W_total_for_k): 2.844731e-02, Norm of W: 2.538003e+00
  Learning phase: Updating W...
  Norm of W update (delta_W_total_for_k): 3.122456e-02, Norm of W: 2.536753e+00
  Learning phase: Updating W...
  Norm of W update (delta_W_total_for_k): 4.952491e-02, Norm of W: 2.565831e+00
  Learning phase: Updating W...
  Norm of W update (delta_W_total_for_k): 1.413828e-02, Norm of W: 2.572912e+00
  Learning phase: Updating W...
  Norm of W update (delta_W_total_for_k): 3.454260e-02, Norm of W: 2.594663e+00
  Learning phase: Updating W...
  Norm of W update (delta_W_total_for_k): 2.340404e-02, Norm of W: 2.601314e+00
  Learning phase: Updating W...
  Norm of W update (delta_W_total_for_k): 1.066492e-02, Norm of W: 2.600924e+00
  Learning phase: Updating W...
  Norm of W update (delta_W_total_for_k): 5.026501e-02, Norm of W: 2.599422e+00
  Learning phase: Updating W...
  Norm of W update (delta_W_total_for_k): 2.521604e-02, Norm of W: 2.616332e+00
  Learning phase: Updating W...
  Norm of W update (delta_W_total_for_k): 1.137474e-02, Norm of W: 2.624617e+00
  Learning phase: Updating W...
  Norm of W update (delta_W_total_for_k): 1.408975e-02, Norm of W: 2.631513e+00
  Learning phase: Updating W...
  Norm of W update (delta_W_total_for_k): 3.411818e-02, Norm of W: 2.654303e+00
  Learning phase: Updating W...
  Norm of W update (delta_W_total_for_k): 2.761664e-02, Norm of W: 2.661791e+00
  Learning phase: Updating W...
  Norm of W update (delta_W_total_for_k): 2.567286e-02, Norm of W: 2.674855e+00
  Learning phase: Updating W...
  Norm of W update (delta_W_total_for_k): 3.089781e-02, Norm of W: 2.703205e+00
  Learning phase: Updating W...
  Norm of W update (delta_W_total_for_k): 3.200258e-02, Norm of W: 2.711527e+00
  Learning phase: Updating W...
  Norm of W update (delta_W_total_for_k): 5.575191e-02, Norm of W: 2.740971e+00
  Learning phase: Updating W...
  Norm of W update (delta_W_total_for_k): 3.722339e-02, Norm of W: 2.748581e+00
  Learning phase: Updating W...
  Norm of W update (delta_W_total_for_k): 1.135217e-02, Norm of W: 2.748770e+00
  Learning phase: Updating W...
  Norm of W update (delta_W_total_for_k): 2.909795e-02, Norm of W: 2.752930e+00
  Learning phase: Updating W...
  Norm of W update (delta_W_total_for_k): 3.815150e-02, Norm of W: 2.736534e+00
  Learning phase: Updating W...
  Norm of W update (delta_W_total_for_k): 2.702486e-02, Norm of W: 2.733689e+00
  Learning phase: Updating W...
  Norm of W update (delta_W_total_for_k): 2.327153e-02, Norm of W: 2.727912e+00
  Learning phase: Updating W...
  Norm of W update (delta_W_total_for_k): 2.047895e-02, Norm of W: 2.735564e+00
  Learning phase: Updating W...
  Norm of W update (delta_W_total_for_k): 1.344287e-02, Norm of W: 2.737307e+00
  Learning phase: Updating W...
  Norm of W update (delta_W_total_for_k): 1.306517e-02, Norm of W: 2.740825e+00
  Learning phase: Updating W...
  Norm of W update (delta_W_total_for_k): 4.030752e-02, Norm of W: 2.778073e+00
  Learning phase: Updating W...
  Norm of W update (delta_W_total_for_k): 2.780418e-02, Norm of W: 2.789774e+00
  Learning phase: Updating W...
  Norm of W update (delta_W_total_for_k): 4.364181e-02, Norm of W: 2.784107e+00
  Learning phase: Updating W...
  Norm of W update (delta_W_total_for_k): 1.206240e-02, Norm of W: 2.784366e+00
  Learning phase: Updating W...
  Norm of W update (delta_W_total_for_k): 1.505773e-02, Norm of W: 2.797837e+00
Evaluating final policy (RLMPC Epi. 2)...
Simulation: 10/50 steps completed
Simulation: 20/50 steps completed
Simulation: 30/50 steps completed
Simulation: 40/50 steps completed
Simulation: 50/50 steps completed
Total cost RLMPC (Epi. 2 with final W): 38.725200
Comparing with baseline controllers...
Running traditional MPC with horizon 20...
Simulation: 10/50 steps completed
Simulation: 20/50 steps completed
Simulation: 30/50 steps completed
Simulation: 40/50 steps completed
Simulation: 50/50 steps completed
Total cost MPC_long: 37.744512
Simulation: 10/50 steps completed
Simulation: 20/50 steps completed
Simulation: 30/50 steps completed
Simulation: 40/50 steps completed
Simulation: 50/50 steps completed
Total cost MPC_WTC (N=5): 41.210425
Simulation: 10/50 steps completed
Simulation: 20/50 steps completed
Simulation: 30/50 steps completed
Simulation: 40/50 steps completed
Simulation: 50/50 steps completed
Total cost MPC with terminal cost: 38.053115
CR诊断：||ΔW|| 范围 [1.0665e-02, 2.5811e-01]，阈值=3.8717e-02，后10步均值=2.5925e-02

===== 评估指标 =====
RLMPC:      ACC=38.7252  RMSE=0.8925  Os=0.00%
MPC_long:   ACC=37.7445  RMSE=0.9023  Os=0.00%
MPC w/o TC: ACC=41.2104  RMSE=0.9028  Os=0.00%
MPC + TC:   ACC=38.0531  RMSE=0.8951  Os=0.00%
CR（W收敛步数）= 35
ACT（平均求解耗时）= 0.055218 秒
RLMPC simulation completed.
 ACC=38.73  CR=35（983.6 秒）
[3/42] base_b00 试验 3 ...鲁棒配置：σ=0.0500, β=0.0000, κ=1.00, 学习噪声=0, 评估噪声=0
Starting RLMPC online learning and simulation...
  Learning phase: Updating W...
  Norm of W update (delta_W_total_for_k): 2.395231e-01, Norm of W: 2.395231e-01
  Learning phase: Updating W...
  Norm of W update (delta_W_total_for_k): 1.387490e-01, Norm of W: 3.556886e-01
  Learning phase: Updating W...
  Norm of W update (delta_W_total_for_k): 1.414969e-01, Norm of W: 4.475490e-01
  Learning phase: Updating W...
  Norm of W update (delta_W_total_for_k): 1.160779e-01, Norm of W: 5.459669e-01
  Learning phase: Updating W...
  Norm of W update (delta_W_total_for_k): 1.066770e-01, Norm of W: 6.422086e-01
  Learning phase: Updating W...
  Norm of W update (delta_W_total_for_k): 7.759293e-02, Norm of W: 7.110186e-01
  Learning phase: Updating W...
  Norm of W update (delta_W_total_for_k): 8.530966e-02, Norm of W: 7.908165e-01
  Learning phase: Updating W...
  Norm of W update (delta_W_total_for_k): 9.017813e-02, Norm of W: 8.605551e-01
  Learning phase: Updating W...
  Norm of W update (delta_W_total_for_k): 9.032637e-02, Norm of W: 9.478167e-01
  Learning phase: Updating W...
  Norm of W update (delta_W_total_for_k): 5.999155e-02, Norm of W: 1.003714e+00
  Learning phase: Updating W...
  Norm of W update (delta_W_total_for_k): 6.829936e-02, Norm of W: 1.067086e+00
  Learning phase: Updating W...
  Norm of W update (delta_W_total_for_k): 5.836438e-02, Norm of W: 1.124500e+00
  Learning phase: Updating W...
  Norm of W update (delta_W_total_for_k): 5.880898e-02, Norm of W: 1.179995e+00
  Learning phase: Updating W...
  Norm of W update (delta_W_total_for_k): 4.134354e-02, Norm of W: 1.215994e+00
  Learning phase: Updating W...
  Norm of W update (delta_W_total_for_k): 5.345330e-02, Norm of W: 1.249877e+00
  Learning phase: Updating W...
  Norm of W update (delta_W_total_for_k): 5.816309e-02, Norm of W: 1.303443e+00
  Learning phase: Updating W...
  Norm of W update (delta_W_total_for_k): 5.044806e-02, Norm of W: 1.332538e+00
  Learning phase: Updating W...
  Norm of W update (delta_W_total_for_k): 5.559171e-02, Norm of W: 1.384211e+00
  Learning phase: Updating W...
  Norm of W update (delta_W_total_for_k): 5.074109e-02, Norm of W: 1.423531e+00
  Learning phase: Updating W...
  Norm of W update (delta_W_total_for_k): 4.225492e-02, Norm of W: 1.457378e+00
  Learning phase: Updating W...
  Norm of W update (delta_W_total_for_k): 3.870828e-02, Norm of W: 1.490355e+00
  Learning phase: Updating W...
  Norm of W update (delta_W_total_for_k): 4.264983e-02, Norm of W: 1.530438e+00
  Learning phase: Updating W...
  Norm of W update (delta_W_total_for_k): 5.235395e-02, Norm of W: 1.575931e+00
  Learning phase: Updating W...
  Norm of W update (delta_W_total_for_k): 3.894323e-02, Norm of W: 1.595809e+00
  Learning phase: Updating W...
  Norm of W update (delta_W_total_for_k): 5.145058e-02, Norm of W: 1.632369e+00
  Learning phase: Updating W...
  Norm of W update (delta_W_total_for_k): 4.891121e-02, Norm of W: 1.675966e+00
  Learning phase: Updating W...
  Norm of W update (delta_W_total_for_k): 3.259107e-02, Norm of W: 1.703478e+00
  Learning phase: Updating W...
  Norm of W update (delta_W_total_for_k): 3.942038e-02, Norm of W: 1.737197e+00
  Learning phase: Updating W...
  Norm of W update (delta_W_total_for_k): 3.184243e-02, Norm of W: 1.765299e+00
  Learning phase: Updating W...
  Norm of W update (delta_W_total_for_k): 2.932631e-02, Norm of W: 1.786326e+00
  Learning phase: Updating W...
  Norm of W update (delta_W_total_for_k): 2.914528e-02, Norm of W: 1.813519e+00
  Learning phase: Updating W...
  Norm of W update (delta_W_total_for_k): 2.380084e-02, Norm of W: 1.827416e+00
  Learning phase: Updating W...
  Norm of W update (delta_W_total_for_k): 2.722105e-02, Norm of W: 1.839597e+00
  Learning phase: Updating W...
  Norm of W update (delta_W_total_for_k): 2.658963e-02, Norm of W: 1.853992e+00
  Learning phase: Updating W...
  Norm of W update (delta_W_total_for_k): 3.865321e-02, Norm of W: 1.887836e+00
  Learning phase: Updating W...
  Norm of W update (delta_W_total_for_k): 2.879438e-02, Norm of W: 1.911739e+00
  Learning phase: Updating W...
  Norm of W update (delta_W_total_for_k): 3.428578e-02, Norm of W: 1.923478e+00
  Learning phase: Updating W...
  Norm of W update (delta_W_total_for_k): 3.520032e-02, Norm of W: 1.951378e+00
  Learning phase: Updating W...
  Norm of W update (delta_W_total_for_k): 3.914726e-02, Norm of W: 1.981422e+00
  Learning phase: Updating W...
  Norm of W update (delta_W_total_for_k): 2.440467e-02, Norm of W: 2.000157e+00
  Learning phase: Updating W...
  Norm of W update (delta_W_total_for_k): 3.964405e-02, Norm of W: 2.036385e+00
  Learning phase: Updating W...
  Norm of W update (delta_W_total_for_k): 4.182851e-02, Norm of W: 2.072073e+00
  Learning phase: Updating W...
  Norm of W update (delta_W_total_for_k): 4.332616e-02, Norm of W: 2.105180e+00
  Learning phase: Updating W...
  Norm of W update (delta_W_total_for_k): 5.129756e-02, Norm of W: 2.143039e+00
  Learning phase: Updating W...
  Norm of W update (delta_W_total_for_k): 5.886424e-02, Norm of W: 2.145359e+00
  Learning phase: Updating W...
  Norm of W update (delta_W_total_for_k): 2.962597e-02, Norm of W: 2.162415e+00
  Learning phase: Updating W...
  Norm of W update (delta_W_total_for_k): 2.350295e-02, Norm of W: 2.175503e+00
  Learning phase: Updating W...
  Norm of W update (delta_W_total_for_k): 2.410035e-02, Norm of W: 2.177995e+00
  Learning phase: Updating W...
  Norm of W update (delta_W_total_for_k): 2.411644e-02, Norm of W: 2.198620e+00
  Learning phase: Updating W...
  Norm of W update (delta_W_total_for_k): 4.448227e-02, Norm of W: 2.230208e+00
  Learning phase: Updating W...
  Norm of W update (delta_W_total_for_k): 3.313920e-02, Norm of W: 2.256772e+00
  Learning phase: Updating W...
  Norm of W update (delta_W_total_for_k): 2.895389e-02, Norm of W: 2.276579e+00
  Learning phase: Updating W...
  Norm of W update (delta_W_total_for_k): 3.483862e-02, Norm of W: 2.309971e+00
  Learning phase: Updating W...
  Norm of W update (delta_W_total_for_k): 2.794951e-02, Norm of W: 2.333311e+00
  Learning phase: Updating W...
  Norm of W update (delta_W_total_for_k): 3.128154e-02, Norm of W: 2.358717e+00
  Learning phase: Updating W...
  Norm of W update (delta_W_total_for_k): 3.341287e-02, Norm of W: 2.385788e+00
  Learning phase: Updating W...
  Norm of W update (delta_W_total_for_k): 1.686523e-02, Norm of W: 2.394857e+00
  Learning phase: Updating W...
  Norm of W update (delta_W_total_for_k): 2.813096e-02, Norm of W: 2.419840e+00
  Learning phase: Updating W...
  Norm of W update (delta_W_total_for_k): 2.884744e-02, Norm of W: 2.435071e+00
  Learning phase: Updating W...
  Norm of W update (delta_W_total_for_k): 2.830733e-02, Norm of W: 2.430161e+00
  Learning phase: Updating W...
  Norm of W update (delta_W_total_for_k): 1.364275e-02, Norm of W: 2.435941e+00
  Learning phase: Updating W...
  Norm of W update (delta_W_total_for_k): 2.165021e-02, Norm of W: 2.446412e+00
  Learning phase: Updating W...
  Norm of W update (delta_W_total_for_k): 1.865048e-02, Norm of W: 2.439075e+00
  Learning phase: Updating W...
  Norm of W update (delta_W_total_for_k): 2.193574e-02, Norm of W: 2.454755e+00
  Learning phase: Updating W...
  Norm of W update (delta_W_total_for_k): 2.446086e-02, Norm of W: 2.465627e+00
  Learning phase: Updating W...
  Norm of W update (delta_W_total_for_k): 1.822784e-02, Norm of W: 2.477467e+00
  Learning phase: Updating W...
  Norm of W update (delta_W_total_for_k): 4.022237e-02, Norm of W: 2.503350e+00
  Learning phase: Updating W...
  Norm of W update (delta_W_total_for_k): 2.612024e-02, Norm of W: 2.519292e+00
  Learning phase: Updating W...
  Norm of W update (delta_W_total_for_k): 3.664759e-02, Norm of W: 2.521556e+00
  Learning phase: Updating W...
  Norm of W update (delta_W_total_for_k): 3.872939e-02, Norm of W: 2.536920e+00
  Learning phase: Updating W...
  Norm of W update (delta_W_total_for_k): 2.966785e-02, Norm of W: 2.548561e+00
  Learning phase: Updating W...
  Norm of W update (delta_W_total_for_k): 4.526345e-02, Norm of W: 2.579247e+00
  Learning phase: Updating W...
  Norm of W update (delta_W_total_for_k): 2.727319e-02, Norm of W: 2.591756e+00
  Learning phase: Updating W...
  Norm of W update (delta_W_total_for_k): 2.518127e-02, Norm of W: 2.610710e+00
  Learning phase: Updating W...
  Norm of W update (delta_W_total_for_k): 5.212922e-02, Norm of W: 2.622706e+00
  Learning phase: Updating W...
  Norm of W update (delta_W_total_for_k): 1.797515e-02, Norm of W: 2.632476e+00
  Learning phase: Updating W...
  Norm of W update (delta_W_total_for_k): 4.072156e-02, Norm of W: 2.652828e+00
  Learning phase: Updating W...
  Norm of W update (delta_W_total_for_k): 2.126655e-02, Norm of W: 2.652998e+00
  Learning phase: Updating W...
  Norm of W update (delta_W_total_for_k): 2.937420e-02, Norm of W: 2.674382e+00
  Learning phase: Updating W...
  Norm of W update (delta_W_total_for_k): 2.486108e-02, Norm of W: 2.694321e+00
  Learning phase: Updating W...
  Norm of W update (delta_W_total_for_k): 2.948487e-02, Norm of W: 2.689834e+00
  Learning phase: Updating W...
  Norm of W update (delta_W_total_for_k): 2.751699e-02, Norm of W: 2.688897e+00
  Learning phase: Updating W...
  Norm of W update (delta_W_total_for_k): 2.618151e-02, Norm of W: 2.685867e+00
  Learning phase: Updating W...
  Norm of W update (delta_W_total_for_k): 2.733805e-02, Norm of W: 2.700898e+00
  Learning phase: Updating W...
  Norm of W update (delta_W_total_for_k): 3.767840e-02, Norm of W: 2.694556e+00
  Learning phase: Updating W...
  Norm of W update (delta_W_total_for_k): 3.416509e-02, Norm of W: 2.725401e+00
  Learning phase: Updating W...
  Norm of W update (delta_W_total_for_k): 1.886883e-02, Norm of W: 2.730425e+00
  Learning phase: Updating W...
  Norm of W update (delta_W_total_for_k): 2.654379e-02, Norm of W: 2.726667e+00
  Learning phase: Updating W...
  Norm of W update (delta_W_total_for_k): 1.479306e-02, Norm of W: 2.730849e+00
  Learning phase: Updating W...
  Norm of W update (delta_W_total_for_k): 3.183212e-02, Norm of W: 2.747883e+00
  Learning phase: Updating W...
  Norm of W update (delta_W_total_for_k): 2.943637e-02, Norm of W: 2.774617e+00
  Learning phase: Updating W...
  Norm of W update (delta_W_total_for_k): 3.004057e-02, Norm of W: 2.784193e+00
  Learning phase: Updating W...
  Norm of W update (delta_W_total_for_k): 2.760199e-02, Norm of W: 2.807812e+00
  Learning phase: Updating W...
  Norm of W update (delta_W_total_for_k): 2.886587e-02, Norm of W: 2.834570e+00
  Learning phase: Updating W...
  Norm of W update (delta_W_total_for_k): 1.805540e-02, Norm of W: 2.839981e+00
  Learning phase: Updating W...
  Norm of W update (delta_W_total_for_k): 1.642882e-02, Norm of W: 2.854181e+00
  Learning phase: Updating W...
  Norm of W update (delta_W_total_for_k): 1.486143e-02, Norm of W: 2.848778e+00
  Learning phase: Updating W...
  Norm of W update (delta_W_total_for_k): 2.995296e-02, Norm of W: 2.831980e+00
  Learning phase: Updating W...
  Norm of W update (delta_W_total_for_k): 2.538601e-02, Norm of W: 2.848702e+00
  Learning phase: Updating W...
  Norm of W update (delta_W_total_for_k): 2.336607e-02, Norm of W: 2.842971e+00
Evaluating final policy (RLMPC Epi. 2)...
Simulation: 10/50 steps completed
Simulation: 20/50 steps completed
Simulation: 30/50 steps completed
Simulation: 40/50 steps completed
Simulation: 50/50 steps completed
Total cost RLMPC (Epi. 2 with final W): 38.740814
Comparing with baseline controllers...
Running traditional MPC with horizon 20...
Simulation: 10/50 steps completed
Simulation: 20/50 steps completed
Simulation: 30/50 steps completed
Simulation: 40/50 steps completed
Simulation: 50/50 steps completed
Total cost MPC_long: 37.744512
Simulation: 10/50 steps completed
Simulation: 20/50 steps completed
Simulation: 30/50 steps completed
Simulation: 40/50 steps completed
Simulation: 50/50 steps completed
Total cost MPC_WTC (N=5): 41.210425
Simulation: 10/50 steps completed
Simulation: 20/50 steps completed
Simulation: 30/50 steps completed
Simulation: 40/50 steps completed
Simulation: 50/50 steps completed
Total cost MPC with terminal cost: 38.053115
CR诊断：||ΔW|| 范围 [1.3643e-02, 2.3952e-01]，阈值=3.5928e-02，后10步均值=2.5246e-02

===== 评估指标 =====
RLMPC:      ACC=38.7408  RMSE=0.8926  Os=0.00%
MPC_long:   ACC=37.7445  RMSE=0.9023  Os=0.00%
MPC w/o TC: ACC=41.2104  RMSE=0.9028  Os=0.00%
MPC + TC:   ACC=38.0531  RMSE=0.8951  Os=0.00%
CR（W收敛步数）= 29
ACT（平均求解耗时）= 0.054087 秒
RLMPC simulation completed.
 ACC=38.74  CR=29（973.7 秒）

===== base_b05（β=0.5, v=[-1.0,1.0]）=====
[4/42] base_b05 试验 1 ...鲁棒配置：σ=0.0500, β=0.5000, κ=1.00, 学习噪声=1, 评估噪声=0
Starting RLMPC online learning and simulation...
  Learning phase: Updating W...
  Norm of W update (delta_W_total_for_k): 4.918859e-01, Norm of W: 4.918859e-01
  Learning phase: Updating W...
  Norm of W update (delta_W_total_for_k): 2.079492e-01, Norm of W: 6.556337e-01
  Learning phase: Updating W...
  Norm of W update (delta_W_total_for_k): 1.949232e-01, Norm of W: 8.116873e-01
  Learning phase: Updating W...
  Norm of W update (delta_W_total_for_k): 2.008067e-01, Norm of W: 9.662066e-01
  Learning phase: Updating W...
  Norm of W update (delta_W_total_for_k): 1.227489e-01, Norm of W: 1.055365e+00
  Learning phase: Updating W...
  Norm of W update (delta_W_total_for_k): 1.463005e-01, Norm of W: 1.164548e+00
  Learning phase: Updating W...
  Norm of W update (delta_W_total_for_k): 1.197247e-01, Norm of W: 1.277266e+00
  Learning phase: Updating W...
  Norm of W update (delta_W_total_for_k): 1.005092e-01, Norm of W: 1.361221e+00
  Learning phase: Updating W...
  Norm of W update (delta_W_total_for_k): 1.432484e-01, Norm of W: 1.497422e+00
  Learning phase: Updating W...
  Norm of W update (delta_W_total_for_k): 1.298990e-01, Norm of W: 1.615322e+00
  Learning phase: Updating W...
  Norm of W update (delta_W_total_for_k): 9.535078e-02, Norm of W: 1.682924e+00
  Learning phase: Updating W...
  Norm of W update (delta_W_total_for_k): 7.199728e-02, Norm of W: 1.751806e+00
  Learning phase: Updating W...
  Norm of W update (delta_W_total_for_k): 8.123583e-02, Norm of W: 1.825328e+00
  Learning phase: Updating W...
  Norm of W update (delta_W_total_for_k): 7.968891e-02, Norm of W: 1.898739e+00
  Learning phase: Updating W...
  Norm of W update (delta_W_total_for_k): 7.984926e-02, Norm of W: 1.940683e+00
  Learning phase: Updating W...
  Norm of W update (delta_W_total_for_k): 8.213797e-02, Norm of W: 2.018938e+00
  Learning phase: Updating W...
  Norm of W update (delta_W_total_for_k): 5.323431e-02, Norm of W: 2.067674e+00
  Learning phase: Updating W...
  Norm of W update (delta_W_total_for_k): 7.820893e-02, Norm of W: 2.136908e+00
  Learning phase: Updating W...
  Norm of W update (delta_W_total_for_k): 6.753481e-02, Norm of W: 2.199547e+00
  Learning phase: Updating W...
  Norm of W update (delta_W_total_for_k): 8.145238e-02, Norm of W: 2.272833e+00
  Learning phase: Updating W...
  Norm of W update (delta_W_total_for_k): 7.291963e-02, Norm of W: 2.315118e+00
  Learning phase: Updating W...
  Norm of W update (delta_W_total_for_k): 6.730386e-02, Norm of W: 2.371728e+00
  Learning phase: Updating W...
  Norm of W update (delta_W_total_for_k): 6.561239e-02, Norm of W: 2.424806e+00
  Learning phase: Updating W...
  Norm of W update (delta_W_total_for_k): 6.290507e-02, Norm of W: 2.482835e+00
  Learning phase: Updating W...
  Norm of W update (delta_W_total_for_k): 7.521810e-02, Norm of W: 2.549058e+00
  Learning phase: Updating W...
  Norm of W update (delta_W_total_for_k): 4.966140e-02, Norm of W: 2.572171e+00
  Learning phase: Updating W...
  Norm of W update (delta_W_total_for_k): 6.065167e-02, Norm of W: 2.617354e+00
  Learning phase: Updating W...
  Norm of W update (delta_W_total_for_k): 6.448326e-02, Norm of W: 2.673606e+00
  Learning phase: Updating W...
  Norm of W update (delta_W_total_for_k): 5.081723e-02, Norm of W: 2.704098e+00
  Learning phase: Updating W...
  Norm of W update (delta_W_total_for_k): 5.418135e-02, Norm of W: 2.752788e+00
  Learning phase: Updating W...
  Norm of W update (delta_W_total_for_k): 4.831629e-02, Norm of W: 2.787290e+00
  Learning phase: Updating W...
  Norm of W update (delta_W_total_for_k): 5.994496e-02, Norm of W: 2.842421e+00
  Learning phase: Updating W...
  Norm of W update (delta_W_total_for_k): 4.390574e-02, Norm of W: 2.861936e+00
  Learning phase: Updating W...
  Norm of W update (delta_W_total_for_k): 4.735523e-02, Norm of W: 2.895645e+00
  Learning phase: Updating W...
  Norm of W update (delta_W_total_for_k): 5.378312e-02, Norm of W: 2.922574e+00
  Learning phase: Updating W...
  Norm of W update (delta_W_total_for_k): 4.322058e-02, Norm of W: 2.953750e+00
  Learning phase: Updating W...
  Norm of W update (delta_W_total_for_k): 5.027684e-02, Norm of W: 2.954706e+00
  Learning phase: Updating W...
  Norm of W update (delta_W_total_for_k): 5.403953e-02, Norm of W: 2.982998e+00
  Learning phase: Updating W...
  Norm of W update (delta_W_total_for_k): 7.909095e-02, Norm of W: 3.033120e+00
  Learning phase: Updating W...
  Norm of W update (delta_W_total_for_k): 6.415775e-02, Norm of W: 3.090651e+00
  Learning phase: Updating W...
  Norm of W update (delta_W_total_for_k): 6.155511e-02, Norm of W: 3.140432e+00
  Learning phase: Updating W...
  Norm of W update (delta_W_total_for_k): 4.709515e-02, Norm of W: 3.153455e+00
  Learning phase: Updating W...
  Norm of W update (delta_W_total_for_k): 5.263167e-02, Norm of W: 3.152415e+00
  Learning phase: Updating W...
  Norm of W update (delta_W_total_for_k): 6.271787e-02, Norm of W: 3.199897e+00
  Learning phase: Updating W...
  Norm of W update (delta_W_total_for_k): 4.089855e-02, Norm of W: 3.225602e+00
  Learning phase: Updating W...
  Norm of W update (delta_W_total_for_k): 4.651208e-02, Norm of W: 3.254010e+00
  Learning phase: Updating W...
  Norm of W update (delta_W_total_for_k): 5.490411e-02, Norm of W: 3.268582e+00
  Learning phase: Updating W...
  Norm of W update (delta_W_total_for_k): 6.819627e-02, Norm of W: 3.326352e+00
  Learning phase: Updating W...
  Norm of W update (delta_W_total_for_k): 6.366356e-02, Norm of W: 3.383820e+00
  Learning phase: Updating W...
  Norm of W update (delta_W_total_for_k): 5.214703e-02, Norm of W: 3.390048e+00
  Learning phase: Updating W...
  Norm of W update (delta_W_total_for_k): 4.241473e-02, Norm of W: 3.420006e+00
  Learning phase: Updating W...
  Norm of W update (delta_W_total_for_k): 5.839016e-02, Norm of W: 3.468619e+00
  Learning phase: Updating W...
  Norm of W update (delta_W_total_for_k): 3.032811e-02, Norm of W: 3.491546e+00
  Learning phase: Updating W...
  Norm of W update (delta_W_total_for_k): 3.844948e-02, Norm of W: 3.511513e+00
  Learning phase: Updating W...
  Norm of W update (delta_W_total_for_k): 6.485949e-02, Norm of W: 3.554466e+00
  Learning phase: Updating W...
  Norm of W update (delta_W_total_for_k): 4.604088e-02, Norm of W: 3.555292e+00
  Learning phase: Updating W...
  Norm of W update (delta_W_total_for_k): 4.393895e-02, Norm of W: 3.586820e+00
  Learning phase: Updating W...
  Norm of W update (delta_W_total_for_k): 5.882699e-02, Norm of W: 3.599355e+00
  Learning phase: Updating W...
  Norm of W update (delta_W_total_for_k): 3.928614e-02, Norm of W: 3.634881e+00
  Learning phase: Updating W...
  Norm of W update (delta_W_total_for_k): 2.892419e-02, Norm of W: 3.646550e+00
  Learning phase: Updating W...
  Norm of W update (delta_W_total_for_k): 2.785926e-02, Norm of W: 3.646413e+00
  Learning phase: Updating W...
  Norm of W update (delta_W_total_for_k): 6.554007e-02, Norm of W: 3.707486e+00
  Learning phase: Updating W...
  Norm of W update (delta_W_total_for_k): 5.064812e-02, Norm of W: 3.737732e+00
  Learning phase: Updating W...
  Norm of W update (delta_W_total_for_k): 2.498434e-02, Norm of W: 3.755894e+00
  Learning phase: Updating W...
  Norm of W update (delta_W_total_for_k): 6.532623e-02, Norm of W: 3.805800e+00
  Learning phase: Updating W...
  Norm of W update (delta_W_total_for_k): 2.825795e-02, Norm of W: 3.821560e+00
  Learning phase: Updating W...
  Norm of W update (delta_W_total_for_k): 2.302114e-02, Norm of W: 3.819359e+00
  Learning phase: Updating W...
  Norm of W update (delta_W_total_for_k): 4.442073e-02, Norm of W: 3.839280e+00
  Learning phase: Updating W...
  Norm of W update (delta_W_total_for_k): 5.913145e-02, Norm of W: 3.839438e+00
  Learning phase: Updating W...
  Norm of W update (delta_W_total_for_k): 5.860070e-02, Norm of W: 3.893645e+00
  Learning phase: Updating W...
  Norm of W update (delta_W_total_for_k): 3.479680e-02, Norm of W: 3.922250e+00
  Learning phase: Updating W...
  Norm of W update (delta_W_total_for_k): 3.468019e-02, Norm of W: 3.909320e+00
  Learning phase: Updating W...
  Norm of W update (delta_W_total_for_k): 5.576059e-02, Norm of W: 3.956750e+00
  Learning phase: Updating W...
  Norm of W update (delta_W_total_for_k): 3.626481e-02, Norm of W: 3.974631e+00
  Learning phase: Updating W...
  Norm of W update (delta_W_total_for_k): 2.726781e-02, Norm of W: 3.989390e+00
  Learning phase: Updating W...
  Norm of W update (delta_W_total_for_k): 3.357266e-02, Norm of W: 4.012225e+00
  Learning phase: Updating W...
  Norm of W update (delta_W_total_for_k): 2.659621e-02, Norm of W: 4.026952e+00
  Learning phase: Updating W...
  Norm of W update (delta_W_total_for_k): 3.592012e-02, Norm of W: 4.051970e+00
  Learning phase: Updating W...
  Norm of W update (delta_W_total_for_k): 4.360980e-02, Norm of W: 4.041706e+00
  Learning phase: Updating W...
  Norm of W update (delta_W_total_for_k): 6.300518e-02, Norm of W: 4.094968e+00
  Learning phase: Updating W...
  Norm of W update (delta_W_total_for_k): 2.936450e-02, Norm of W: 4.118802e+00
  Learning phase: Updating W...
  Norm of W update (delta_W_total_for_k): 3.953116e-02, Norm of W: 4.118099e+00
  Learning phase: Updating W...
  Norm of W update (delta_W_total_for_k): 2.755764e-02, Norm of W: 4.134028e+00
  Learning phase: Updating W...
  Norm of W update (delta_W_total_for_k): 5.648594e-02, Norm of W: 4.170180e+00
  Learning phase: Updating W...
  Norm of W update (delta_W_total_for_k): 6.240136e-02, Norm of W: 4.226205e+00
  Learning phase: Updating W...
  Norm of W update (delta_W_total_for_k): 3.417150e-02, Norm of W: 4.254594e+00
  Learning phase: Updating W...
  Norm of W update (delta_W_total_for_k): 4.721971e-02, Norm of W: 4.298273e+00
  Learning phase: Updating W...
  Norm of W update (delta_W_total_for_k): 2.639990e-02, Norm of W: 4.321237e+00
  Learning phase: Updating W...
  Norm of W update (delta_W_total_for_k): 3.869360e-02, Norm of W: 4.322529e+00
  Learning phase: Updating W...
  Norm of W update (delta_W_total_for_k): 5.241440e-02, Norm of W: 4.309276e+00
  Learning phase: Updating W...
  Norm of W update (delta_W_total_for_k): 2.517075e-02, Norm of W: 4.307226e+00
  Learning phase: Updating W...
  Norm of W update (delta_W_total_for_k): 4.695981e-02, Norm of W: 4.324136e+00
  Learning phase: Updating W...
  Norm of W update (delta_W_total_for_k): 3.648371e-02, Norm of W: 4.318452e+00
  Learning phase: Updating W...
  Norm of W update (delta_W_total_for_k): 3.719649e-02, Norm of W: 4.338845e+00
  Learning phase: Updating W...
  Norm of W update (delta_W_total_for_k): 4.027208e-02, Norm of W: 4.326139e+00
  Learning phase: Updating W...
  Norm of W update (delta_W_total_for_k): 2.887036e-02, Norm of W: 4.351804e+00
  Learning phase: Updating W...
  Norm of W update (delta_W_total_for_k): 7.338782e-02, Norm of W: 4.355808e+00
  Learning phase: Updating W...
  Norm of W update (delta_W_total_for_k): 4.439363e-02, Norm of W: 4.376152e+00
  Learning phase: Updating W...
  Norm of W update (delta_W_total_for_k): 3.332967e-02, Norm of W: 4.390088e+00
  Learning phase: Updating W...
  Norm of W update (delta_W_total_for_k): 3.862417e-02, Norm of W: 4.392887e+00
Evaluating final policy (RLMPC Epi. 2)...
Simulation: 10/50 steps completed
Simulation: 20/50 steps completed
Simulation: 30/50 steps completed
Simulation: 40/50 steps completed
Simulation: 50/50 steps completed
Total cost RLMPC (Epi. 2 with final W): 38.285468
Comparing with baseline controllers...
Running traditional MPC with horizon 20...
Simulation: 10/50 steps completed
Simulation: 20/50 steps completed
Simulation: 30/50 steps completed
Simulation: 40/50 steps completed
Simulation: 50/50 steps completed
Total cost MPC_long: 37.744512
Simulation: 10/50 steps completed
Simulation: 20/50 steps completed
Simulation: 30/50 steps completed
Simulation: 40/50 steps completed
Simulation: 50/50 steps completed
Total cost MPC_WTC (N=5): 41.210425
Simulation: 10/50 steps completed
Simulation: 20/50 steps completed
Simulation: 30/50 steps completed
Simulation: 40/50 steps completed
Simulation: 50/50 steps completed
Total cost MPC with terminal cost: 38.053115
CR诊断：||ΔW|| 范围 [2.3021e-02, 4.9189e-01]，阈值=7.3783e-02，后10步均值=4.1848e-02

===== 评估指标 =====
RLMPC:      ACC=38.2855  RMSE=0.8928  Os=0.00%
MPC_long:   ACC=37.7445  RMSE=0.9023  Os=0.00%
MPC w/o TC: ACC=41.2104  RMSE=0.9028  Os=0.00%
MPC + TC:   ACC=38.0531  RMSE=0.8951  Os=0.00%
CR（W收敛步数）= 26
ACT（平均求解耗时）= 0.063047 秒
RLMPC simulation completed.
 ACC=38.29  CR=26（847.2 秒）
[5/42] base_b05 试验 2 ...鲁棒配置：σ=0.0500, β=0.5000, κ=1.00, 学习噪声=1, 评估噪声=0
Starting RLMPC online learning and simulation...
  Learning phase: Updating W...
  Norm of W update (delta_W_total_for_k): 4.725006e-01, Norm of W: 4.725006e-01
  Learning phase: Updating W...
  Norm of W update (delta_W_total_for_k): 1.923699e-01, Norm of W: 6.415660e-01
  Learning phase: Updating W...
  Norm of W update (delta_W_total_for_k): 2.292024e-01, Norm of W: 8.135282e-01
  Learning phase: Updating W...
  Norm of W update (delta_W_total_for_k): 1.396649e-01, Norm of W: 8.835928e-01
  Learning phase: Updating W...
  Norm of W update (delta_W_total_for_k): 1.811979e-01, Norm of W: 1.040165e+00
  Learning phase: Updating W...
  Norm of W update (delta_W_total_for_k): 1.734040e-01, Norm of W: 1.206124e+00
  Learning phase: Updating W...
  Norm of W update (delta_W_total_for_k): 1.256159e-01, Norm of W: 1.309534e+00
  Learning phase: Updating W...
  Norm of W update (delta_W_total_for_k): 1.272185e-01, Norm of W: 1.421911e+00
  Learning phase: Updating W...
  Norm of W update (delta_W_total_for_k): 9.516838e-02, Norm of W: 1.510815e+00
  Learning phase: Updating W...
  Norm of W update (delta_W_total_for_k): 1.268693e-01, Norm of W: 1.619968e+00
  Learning phase: Updating W...
  Norm of W update (delta_W_total_for_k): 8.449006e-02, Norm of W: 1.695763e+00
  Learning phase: Updating W...
  Norm of W update (delta_W_total_for_k): 1.173402e-01, Norm of W: 1.802813e+00
  Learning phase: Updating W...
  Norm of W update (delta_W_total_for_k): 8.799619e-02, Norm of W: 1.881324e+00
  Learning phase: Updating W...
  Norm of W update (delta_W_total_for_k): 7.519494e-02, Norm of W: 1.919286e+00
  Learning phase: Updating W...
  Norm of W update (delta_W_total_for_k): 8.202082e-02, Norm of W: 1.993953e+00
  Learning phase: Updating W...
  Norm of W update (delta_W_total_for_k): 8.169539e-02, Norm of W: 2.072837e+00
  Learning phase: Updating W...
  Norm of W update (delta_W_total_for_k): 8.189430e-02, Norm of W: 2.121700e+00
  Learning phase: Updating W...
  Norm of W update (delta_W_total_for_k): 8.697828e-02, Norm of W: 2.189966e+00
  Learning phase: Updating W...
  Norm of W update (delta_W_total_for_k): 5.256607e-02, Norm of W: 2.235958e+00
  Learning phase: Updating W...
  Norm of W update (delta_W_total_for_k): 9.127174e-02, Norm of W: 2.308831e+00
  Learning phase: Updating W...
  Norm of W update (delta_W_total_for_k): 6.776371e-02, Norm of W: 2.351961e+00
  Learning phase: Updating W...
  Norm of W update (delta_W_total_for_k): 6.634351e-02, Norm of W: 2.410986e+00
  Learning phase: Updating W...
  Norm of W update (delta_W_total_for_k): 6.809829e-02, Norm of W: 2.475384e+00
  Learning phase: Updating W...
  Norm of W update (delta_W_total_for_k): 5.412858e-02, Norm of W: 2.515211e+00
  Learning phase: Updating W...
  Norm of W update (delta_W_total_for_k): 5.572085e-02, Norm of W: 2.559489e+00
  Learning phase: Updating W...
  Norm of W update (delta_W_total_for_k): 7.494364e-02, Norm of W: 2.596826e+00
  Learning phase: Updating W...
  Norm of W update (delta_W_total_for_k): 7.353610e-02, Norm of W: 2.664724e+00
  Learning phase: Updating W...
  Norm of W update (delta_W_total_for_k): 3.721163e-02, Norm of W: 2.694635e+00
  Learning phase: Updating W...
  Norm of W update (delta_W_total_for_k): 4.497689e-02, Norm of W: 2.727736e+00
  Learning phase: Updating W...
  Norm of W update (delta_W_total_for_k): 6.403413e-02, Norm of W: 2.767223e+00
  Learning phase: Updating W...
  Norm of W update (delta_W_total_for_k): 6.175099e-02, Norm of W: 2.816662e+00
  Learning phase: Updating W...
  Norm of W update (delta_W_total_for_k): 4.697266e-02, Norm of W: 2.846454e+00
  Learning phase: Updating W...
  Norm of W update (delta_W_total_for_k): 5.360514e-02, Norm of W: 2.886030e+00
  Learning phase: Updating W...
  Norm of W update (delta_W_total_for_k): 4.954530e-02, Norm of W: 2.925374e+00
  Learning phase: Updating W...
  Norm of W update (delta_W_total_for_k): 4.959859e-02, Norm of W: 2.970385e+00
  Learning phase: Updating W...
  Norm of W update (delta_W_total_for_k): 6.495400e-02, Norm of W: 3.013000e+00
  Learning phase: Updating W...
  Norm of W update (delta_W_total_for_k): 4.445665e-02, Norm of W: 3.048213e+00
  Learning phase: Updating W...
  Norm of W update (delta_W_total_for_k): 4.981009e-02, Norm of W: 3.063530e+00
  Learning phase: Updating W...
  Norm of W update (delta_W_total_for_k): 6.413168e-02, Norm of W: 3.118092e+00
  Learning phase: Updating W...
  Norm of W update (delta_W_total_for_k): 5.274306e-02, Norm of W: 3.168197e+00
  Learning phase: Updating W...
  Norm of W update (delta_W_total_for_k): 4.983820e-02, Norm of W: 3.206572e+00
  Learning phase: Updating W...
  Norm of W update (delta_W_total_for_k): 6.166141e-02, Norm of W: 3.247651e+00
  Learning phase: Updating W...
  Norm of W update (delta_W_total_for_k): 5.771870e-02, Norm of W: 3.267647e+00
  Learning phase: Updating W...
  Norm of W update (delta_W_total_for_k): 3.198572e-02, Norm of W: 3.280534e+00
  Learning phase: Updating W...
  Norm of W update (delta_W_total_for_k): 3.583489e-02, Norm of W: 3.310247e+00
  Learning phase: Updating W...
  Norm of W update (delta_W_total_for_k): 3.504440e-02, Norm of W: 3.341070e+00
  Learning phase: Updating W...
  Norm of W update (delta_W_total_for_k): 4.126690e-02, Norm of W: 3.348894e+00
  Learning phase: Updating W...
  Norm of W update (delta_W_total_for_k): 4.484796e-02, Norm of W: 3.375379e+00
  Learning phase: Updating W...
  Norm of W update (delta_W_total_for_k): 3.890280e-02, Norm of W: 3.400980e+00
  Learning phase: Updating W...
  Norm of W update (delta_W_total_for_k): 5.710579e-02, Norm of W: 3.447854e+00
  Learning phase: Updating W...
  Norm of W update (delta_W_total_for_k): 8.409521e-02, Norm of W: 3.414741e+00
  Learning phase: Updating W...
  Norm of W update (delta_W_total_for_k): 4.739325e-02, Norm of W: 3.448011e+00
  Learning phase: Updating W...
  Norm of W update (delta_W_total_for_k): 4.006598e-02, Norm of W: 3.462396e+00
  Learning phase: Updating W...
  Norm of W update (delta_W_total_for_k): 4.393146e-02, Norm of W: 3.492107e+00
  Learning phase: Updating W...
  Norm of W update (delta_W_total_for_k): 4.261692e-02, Norm of W: 3.520378e+00
  Learning phase: Updating W...
  Norm of W update (delta_W_total_for_k): 4.127621e-02, Norm of W: 3.553966e+00
  Learning phase: Updating W...
  Norm of W update (delta_W_total_for_k): 2.776675e-02, Norm of W: 3.573164e+00
  Learning phase: Updating W...
  Norm of W update (delta_W_total_for_k): 4.224288e-02, Norm of W: 3.595721e+00
  Learning phase: Updating W...
  Norm of W update (delta_W_total_for_k): 4.883639e-02, Norm of W: 3.632599e+00
  Learning phase: Updating W...
  Norm of W update (delta_W_total_for_k): 4.720830e-02, Norm of W: 3.667116e+00
  Learning phase: Updating W...
  Norm of W update (delta_W_total_for_k): 3.614418e-02, Norm of W: 3.680094e+00
  Learning phase: Updating W...
  Norm of W update (delta_W_total_for_k): 3.923689e-02, Norm of W: 3.712280e+00
  Learning phase: Updating W...
  Norm of W update (delta_W_total_for_k): 2.780582e-02, Norm of W: 3.727011e+00
  Learning phase: Updating W...
  Norm of W update (delta_W_total_for_k): 3.079859e-02, Norm of W: 3.744078e+00
  Learning phase: Updating W...
  Norm of W update (delta_W_total_for_k): 5.254084e-02, Norm of W: 3.792973e+00
  Learning phase: Updating W...
  Norm of W update (delta_W_total_for_k): 4.639008e-02, Norm of W: 3.798972e+00
  Learning phase: Updating W...
  Norm of W update (delta_W_total_for_k): 3.963109e-02, Norm of W: 3.831996e+00
  Learning phase: Updating W...
  Norm of W update (delta_W_total_for_k): 3.601113e-02, Norm of W: 3.842760e+00
  Learning phase: Updating W...
  Norm of W update (delta_W_total_for_k): 3.651154e-02, Norm of W: 3.856543e+00
  Learning phase: Updating W...
  Norm of W update (delta_W_total_for_k): 2.706808e-02, Norm of W: 3.874532e+00
  Learning phase: Updating W...
  Norm of W update (delta_W_total_for_k): 5.226679e-02, Norm of W: 3.921170e+00
  Learning phase: Updating W...
  Norm of W update (delta_W_total_for_k): 3.920781e-02, Norm of W: 3.926950e+00
  Learning phase: Updating W...
  Norm of W update (delta_W_total_for_k): 5.765424e-02, Norm of W: 3.967978e+00
  Learning phase: Updating W...
  Norm of W update (delta_W_total_for_k): 3.565756e-02, Norm of W: 3.958752e+00
  Learning phase: Updating W...
  Norm of W update (delta_W_total_for_k): 4.711756e-02, Norm of W: 3.993831e+00
  Learning phase: Updating W...
  Norm of W update (delta_W_total_for_k): 4.159941e-02, Norm of W: 4.026352e+00
  Learning phase: Updating W...
  Norm of W update (delta_W_total_for_k): 4.837877e-02, Norm of W: 4.034023e+00
  Learning phase: Updating W...
  Norm of W update (delta_W_total_for_k): 2.814919e-02, Norm of W: 4.039411e+00
  Learning phase: Updating W...
  Norm of W update (delta_W_total_for_k): 5.450765e-02, Norm of W: 4.090962e+00
  Learning phase: Updating W...
  Norm of W update (delta_W_total_for_k): 2.953765e-02, Norm of W: 4.116216e+00
  Learning phase: Updating W...
  Norm of W update (delta_W_total_for_k): 4.643846e-02, Norm of W: 4.143187e+00
  Learning phase: Updating W...
  Norm of W update (delta_W_total_for_k): 5.294598e-02, Norm of W: 4.179604e+00
  Learning phase: Updating W...
  Norm of W update (delta_W_total_for_k): 3.057821e-02, Norm of W: 4.170058e+00
  Learning phase: Updating W...
  Norm of W update (delta_W_total_for_k): 1.558331e-02, Norm of W: 4.171149e+00
  Learning phase: Updating W...
  Norm of W update (delta_W_total_for_k): 2.476741e-02, Norm of W: 4.183451e+00
  Learning phase: Updating W...
  Norm of W update (delta_W_total_for_k): 2.113477e-02, Norm of W: 4.196284e+00
  Learning phase: Updating W...
  Norm of W update (delta_W_total_for_k): 4.284347e-02, Norm of W: 4.229970e+00
  Learning phase: Updating W...
  Norm of W update (delta_W_total_for_k): 7.610641e-02, Norm of W: 4.221051e+00
  Learning phase: Updating W...
  Norm of W update (delta_W_total_for_k): 5.357392e-02, Norm of W: 4.261021e+00
  Learning phase: Updating W...
  Norm of W update (delta_W_total_for_k): 4.153369e-02, Norm of W: 4.282520e+00
  Learning phase: Updating W...
  Norm of W update (delta_W_total_for_k): 3.963032e-02, Norm of W: 4.287823e+00
  Learning phase: Updating W...
  Norm of W update (delta_W_total_for_k): 2.804798e-02, Norm of W: 4.284682e+00
  Learning phase: Updating W...
  Norm of W update (delta_W_total_for_k): 2.598625e-02, Norm of W: 4.293892e+00
  Learning phase: Updating W...
  Norm of W update (delta_W_total_for_k): 3.249986e-02, Norm of W: 4.295123e+00
  Learning phase: Updating W...
  Norm of W update (delta_W_total_for_k): 2.953012e-02, Norm of W: 4.290656e+00
  Learning phase: Updating W...
  Norm of W update (delta_W_total_for_k): 6.375976e-02, Norm of W: 4.320425e+00
  Learning phase: Updating W...
  Norm of W update (delta_W_total_for_k): 3.284689e-02, Norm of W: 4.337844e+00
  Learning phase: Updating W...
  Norm of W update (delta_W_total_for_k): 4.499478e-02, Norm of W: 4.377544e+00
  Learning phase: Updating W...
  Norm of W update (delta_W_total_for_k): 2.137140e-02, Norm of W: 4.394264e+00
  Learning phase: Updating W...
  Norm of W update (delta_W_total_for_k): 3.767805e-02, Norm of W: 4.407643e+00
Target reached at step k=106.
Evaluating final policy (RLMPC Epi. 2)...
Simulation: 10/50 steps completed
Simulation: 20/50 steps completed
Simulation: 30/50 steps completed
Simulation: 40/50 steps completed
Simulation: 50/50 steps completed
Total cost RLMPC (Epi. 2 with final W): 38.288351
Comparing with baseline controllers...
Running traditional MPC with horizon 20...
Simulation: 10/50 steps completed
Simulation: 20/50 steps completed
Simulation: 30/50 steps completed
Simulation: 40/50 steps completed
Simulation: 50/50 steps completed
Total cost MPC_long: 37.744512
Simulation: 10/50 steps completed
Simulation: 20/50 steps completed
Simulation: 30/50 steps completed
Simulation: 40/50 steps completed
Simulation: 50/50 steps completed
Total cost MPC_WTC (N=5): 41.210425
Simulation: 10/50 steps completed
Simulation: 20/50 steps completed
Simulation: 30/50 steps completed
Simulation: 40/50 steps completed
Simulation: 50/50 steps completed
Total cost MPC with terminal cost: 38.053115
CR诊断：||ΔW|| 范围 [1.5583e-02, 4.7250e-01]，阈值=7.0875e-02，后10步均值=3.6020e-02

===== 评估指标 =====
RLMPC:      ACC=38.2884  RMSE=0.8928  Os=0.00%
MPC_long:   ACC=37.7445  RMSE=0.9023  Os=0.00%
MPC w/o TC: ACC=41.2104  RMSE=0.9028  Os=0.00%
MPC + TC:   ACC=38.0531  RMSE=0.8951  Os=0.00%
CR（W收敛步数）= 21
ACT（平均求解耗时）= 0.059915 秒
RLMPC simulation completed.
 ACC=38.29  CR=21（787.4 秒）
[6/42] base_b05 试验 3 ...鲁棒配置：σ=0.0500, β=0.5000, κ=1.00, 学习噪声=1, 评估噪声=0
Starting RLMPC online learning and simulation...
  Learning phase: Updating W...
  Norm of W update (delta_W_total_for_k): 4.696561e-01, Norm of W: 4.696561e-01
  Learning phase: Updating W...
  Norm of W update (delta_W_total_for_k): 2.468193e-01, Norm of W: 6.689162e-01
  Learning phase: Updating W...
  Norm of W update (delta_W_total_for_k): 2.221565e-01, Norm of W: 7.807111e-01
  Learning phase: Updating W...
  Norm of W update (delta_W_total_for_k): 1.963330e-01, Norm of W: 9.545866e-01
  Learning phase: Updating W...
  Norm of W update (delta_W_total_for_k): 1.591931e-01, Norm of W: 1.080970e+00
  Learning phase: Updating W...
  Norm of W update (delta_W_total_for_k): 1.325520e-01, Norm of W: 1.194416e+00
  Learning phase: Updating W...
  Norm of W update (delta_W_total_for_k): 1.205300e-01, Norm of W: 1.295629e+00
  Learning phase: Updating W...
  Norm of W update (delta_W_total_for_k): 1.260286e-01, Norm of W: 1.398709e+00
  Learning phase: Updating W...
  Norm of W update (delta_W_total_for_k): 1.275214e-01, Norm of W: 1.517325e+00
  Learning phase: Updating W...
  Norm of W update (delta_W_total_for_k): 9.950407e-02, Norm of W: 1.607114e+00
  Learning phase: Updating W...
  Norm of W update (delta_W_total_for_k): 9.120832e-02, Norm of W: 1.687988e+00
  Learning phase: Updating W...
  Norm of W update (delta_W_total_for_k): 7.335417e-02, Norm of W: 1.758602e+00
  Learning phase: Updating W...
  Norm of W update (delta_W_total_for_k): 8.570702e-02, Norm of W: 1.834287e+00
  Learning phase: Updating W...
  Norm of W update (delta_W_total_for_k): 8.769624e-02, Norm of W: 1.910284e+00
  Learning phase: Updating W...
  Norm of W update (delta_W_total_for_k): 7.554407e-02, Norm of W: 1.975604e+00
  Learning phase: Updating W...
  Norm of W update (delta_W_total_for_k): 1.074416e-01, Norm of W: 2.051664e+00
  Learning phase: Updating W...
  Norm of W update (delta_W_total_for_k): 7.250413e-02, Norm of W: 2.111559e+00
  Learning phase: Updating W...
  Norm of W update (delta_W_total_for_k): 6.950679e-02, Norm of W: 2.174832e+00
  Learning phase: Updating W...
  Norm of W update (delta_W_total_for_k): 5.919833e-02, Norm of W: 2.212309e+00
  Learning phase: Updating W...
  Norm of W update (delta_W_total_for_k): 6.941566e-02, Norm of W: 2.250869e+00
  Learning phase: Updating W...
  Norm of W update (delta_W_total_for_k): 6.295487e-02, Norm of W: 2.307199e+00
  Learning phase: Updating W...
  Norm of W update (delta_W_total_for_k): 5.615527e-02, Norm of W: 2.357928e+00
  Learning phase: Updating W...
  Norm of W update (delta_W_total_for_k): 6.417977e-02, Norm of W: 2.415299e+00
  Learning phase: Updating W...
  Norm of W update (delta_W_total_for_k): 6.109082e-02, Norm of W: 2.438155e+00
  Learning phase: Updating W...
  Norm of W update (delta_W_total_for_k): 7.261078e-02, Norm of W: 2.500688e+00
  Learning phase: Updating W...
  Norm of W update (delta_W_total_for_k): 5.186120e-02, Norm of W: 2.530585e+00
  Learning phase: Updating W...
  Norm of W update (delta_W_total_for_k): 7.800017e-02, Norm of W: 2.578565e+00
  Learning phase: Updating W...
  Norm of W update (delta_W_total_for_k): 6.273003e-02, Norm of W: 2.637246e+00
  Learning phase: Updating W...
  Norm of W update (delta_W_total_for_k): 6.176737e-02, Norm of W: 2.677635e+00
  Learning phase: Updating W...
  Norm of W update (delta_W_total_for_k): 5.349308e-02, Norm of W: 2.726727e+00
  Learning phase: Updating W...
  Norm of W update (delta_W_total_for_k): 6.349142e-02, Norm of W: 2.779649e+00
  Learning phase: Updating W...
  Norm of W update (delta_W_total_for_k): 4.950962e-02, Norm of W: 2.799477e+00
  Learning phase: Updating W...
  Norm of W update (delta_W_total_for_k): 3.579453e-02, Norm of W: 2.822073e+00
  Learning phase: Updating W...
  Norm of W update (delta_W_total_for_k): 4.077823e-02, Norm of W: 2.829155e+00
  Learning phase: Updating W...
  Norm of W update (delta_W_total_for_k): 5.870001e-02, Norm of W: 2.878310e+00
  Learning phase: Updating W...
  Norm of W update (delta_W_total_for_k): 8.485821e-02, Norm of W: 2.954906e+00
  Learning phase: Updating W...
  Norm of W update (delta_W_total_for_k): 8.512644e-02, Norm of W: 2.965659e+00
  Learning phase: Updating W...
  Norm of W update (delta_W_total_for_k): 5.296330e-02, Norm of W: 3.007594e+00
  Learning phase: Updating W...
  Norm of W update (delta_W_total_for_k): 6.287983e-02, Norm of W: 3.055732e+00
  Learning phase: Updating W...
  Norm of W update (delta_W_total_for_k): 5.277436e-02, Norm of W: 3.071045e+00
  Learning phase: Updating W...
  Norm of W update (delta_W_total_for_k): 4.838288e-02, Norm of W: 3.101046e+00
  Learning phase: Updating W...
  Norm of W update (delta_W_total_for_k): 4.139560e-02, Norm of W: 3.138264e+00
  Learning phase: Updating W...
  Norm of W update (delta_W_total_for_k): 3.211613e-02, Norm of W: 3.165044e+00
  Learning phase: Updating W...
  Norm of W update (delta_W_total_for_k): 6.970788e-02, Norm of W: 3.169869e+00
  Learning phase: Updating W...
  Norm of W update (delta_W_total_for_k): 6.560798e-02, Norm of W: 3.209975e+00
  Learning phase: Updating W...
  Norm of W update (delta_W_total_for_k): 3.362362e-02, Norm of W: 3.237134e+00
  Learning phase: Updating W...
  Norm of W update (delta_W_total_for_k): 5.104380e-02, Norm of W: 3.268288e+00
  Learning phase: Updating W...
  Norm of W update (delta_W_total_for_k): 3.910529e-02, Norm of W: 3.279528e+00
  Learning phase: Updating W...
  Norm of W update (delta_W_total_for_k): 4.851586e-02, Norm of W: 3.321188e+00
  Learning phase: Updating W...
  Norm of W update (delta_W_total_for_k): 2.808366e-02, Norm of W: 3.337402e+00
  Learning phase: Updating W...
  Norm of W update (delta_W_total_for_k): 3.895996e-02, Norm of W: 3.367271e+00
  Learning phase: Updating W...
  Norm of W update (delta_W_total_for_k): 3.444570e-02, Norm of W: 3.397316e+00
  Learning phase: Updating W...
  Norm of W update (delta_W_total_for_k): 2.116471e-02, Norm of W: 3.413739e+00
  Learning phase: Updating W...
  Norm of W update (delta_W_total_for_k): 4.050463e-02, Norm of W: 3.438107e+00
  Learning phase: Updating W...
  Norm of W update (delta_W_total_for_k): 5.849123e-02, Norm of W: 3.485942e+00
  Learning phase: Updating W...
  Norm of W update (delta_W_total_for_k): 7.567685e-02, Norm of W: 3.506136e+00
  Learning phase: Updating W...
  Norm of W update (delta_W_total_for_k): 5.461096e-02, Norm of W: 3.523141e+00
  Learning phase: Updating W...
  Norm of W update (delta_W_total_for_k): 4.683558e-02, Norm of W: 3.566425e+00
  Learning phase: Updating W...
  Norm of W update (delta_W_total_for_k): 4.057730e-02, Norm of W: 3.588300e+00
  Learning phase: Updating W...
  Norm of W update (delta_W_total_for_k): 4.018719e-02, Norm of W: 3.623247e+00
  Learning phase: Updating W...
  Norm of W update (delta_W_total_for_k): 4.133034e-02, Norm of W: 3.653629e+00
  Learning phase: Updating W...
  Norm of W update (delta_W_total_for_k): 3.440418e-02, Norm of W: 3.676668e+00
  Learning phase: Updating W...
  Norm of W update (delta_W_total_for_k): 4.664572e-02, Norm of W: 3.720209e+00
  Learning phase: Updating W...
  Norm of W update (delta_W_total_for_k): 2.616064e-02, Norm of W: 3.744203e+00
  Learning phase: Updating W...
  Norm of W update (delta_W_total_for_k): 5.014876e-02, Norm of W: 3.758554e+00
  Learning phase: Updating W...
  Norm of W update (delta_W_total_for_k): 2.709530e-02, Norm of W: 3.767076e+00
  Learning phase: Updating W...
  Norm of W update (delta_W_total_for_k): 3.403170e-02, Norm of W: 3.766949e+00
  Learning phase: Updating W...
  Norm of W update (delta_W_total_for_k): 5.205566e-02, Norm of W: 3.806122e+00
  Learning phase: Updating W...
  Norm of W update (delta_W_total_for_k): 5.693079e-02, Norm of W: 3.845324e+00
  Learning phase: Updating W...
  Norm of W update (delta_W_total_for_k): 4.178669e-02, Norm of W: 3.860981e+00
  Learning phase: Updating W...
  Norm of W update (delta_W_total_for_k): 7.906468e-02, Norm of W: 3.926805e+00
  Learning phase: Updating W...
  Norm of W update (delta_W_total_for_k): 5.531559e-02, Norm of W: 3.934479e+00
  Learning phase: Updating W...
  Norm of W update (delta_W_total_for_k): 5.462444e-02, Norm of W: 3.966458e+00
  Learning phase: Updating W...
  Norm of W update (delta_W_total_for_k): 3.045062e-02, Norm of W: 3.965407e+00
  Learning phase: Updating W...
  Norm of W update (delta_W_total_for_k): 3.638399e-02, Norm of W: 3.956169e+00
  Learning phase: Updating W...
  Norm of W update (delta_W_total_for_k): 5.347001e-02, Norm of W: 3.995569e+00
  Learning phase: Updating W...
  Norm of W update (delta_W_total_for_k): 3.947195e-02, Norm of W: 4.013958e+00
  Learning phase: Updating W...
  Norm of W update (delta_W_total_for_k): 5.323564e-02, Norm of W: 4.019073e+00
  Learning phase: Updating W...
  Norm of W update (delta_W_total_for_k): 4.776350e-02, Norm of W: 4.032612e+00
  Learning phase: Updating W...
  Norm of W update (delta_W_total_for_k): 6.227121e-02, Norm of W: 4.050102e+00
  Learning phase: Updating W...
  Norm of W update (delta_W_total_for_k): 6.050133e-02, Norm of W: 4.079070e+00
  Learning phase: Updating W...
  Norm of W update (delta_W_total_for_k): 4.046590e-02, Norm of W: 4.117803e+00
  Learning phase: Updating W...
  Norm of W update (delta_W_total_for_k): 3.055547e-02, Norm of W: 4.109121e+00
  Learning phase: Updating W...
  Norm of W update (delta_W_total_for_k): 2.049925e-02, Norm of W: 4.122214e+00
  Learning phase: Updating W...
  Norm of W update (delta_W_total_for_k): 3.428216e-02, Norm of W: 4.124210e+00
  Learning phase: Updating W...
  Norm of W update (delta_W_total_for_k): 2.537582e-02, Norm of W: 4.145089e+00
  Learning phase: Updating W...
  Norm of W update (delta_W_total_for_k): 2.193462e-02, Norm of W: 4.157816e+00
  Learning phase: Updating W...
  Norm of W update (delta_W_total_for_k): 4.944516e-02, Norm of W: 4.194552e+00
  Learning phase: Updating W...
  Norm of W update (delta_W_total_for_k): 2.664379e-02, Norm of W: 4.207125e+00
  Learning phase: Updating W...
  Norm of W update (delta_W_total_for_k): 2.984161e-02, Norm of W: 4.228049e+00
  Learning phase: Updating W...
  Norm of W update (delta_W_total_for_k): 3.913277e-02, Norm of W: 4.256362e+00
  Learning phase: Updating W...
  Norm of W update (delta_W_total_for_k): 5.706246e-02, Norm of W: 4.282996e+00
  Learning phase: Updating W...
  Norm of W update (delta_W_total_for_k): 4.142827e-02, Norm of W: 4.307864e+00
  Learning phase: Updating W...
  Norm of W update (delta_W_total_for_k): 1.620472e-02, Norm of W: 4.309607e+00
  Learning phase: Updating W...
  Norm of W update (delta_W_total_for_k): 4.938082e-02, Norm of W: 4.306225e+00
  Learning phase: Updating W...
  Norm of W update (delta_W_total_for_k): 3.716031e-02, Norm of W: 4.312215e+00
  Learning phase: Updating W...
  Norm of W update (delta_W_total_for_k): 4.459416e-02, Norm of W: 4.347878e+00
  Learning phase: Updating W...
  Norm of W update (delta_W_total_for_k): 4.014638e-02, Norm of W: 4.344328e+00
  Learning phase: Updating W...
  Norm of W update (delta_W_total_for_k): 3.354112e-02, Norm of W: 4.368626e+00
  Learning phase: Updating W...
  Norm of W update (delta_W_total_for_k): 3.442989e-02, Norm of W: 4.373358e+00
Evaluating final policy (RLMPC Epi. 2)...
Simulation: 10/50 steps completed
Simulation: 20/50 steps completed
Simulation: 30/50 steps completed
Simulation: 40/50 steps completed
Simulation: 50/50 steps completed
Total cost RLMPC (Epi. 2 with final W): 38.273871
Comparing with baseline controllers...
Running traditional MPC with horizon 20...
Simulation: 10/50 steps completed
Simulation: 20/50 steps completed
Simulation: 30/50 steps completed
Simulation: 40/50 steps completed
Simulation: 50/50 steps completed
Total cost MPC_long: 37.744512
Simulation: 10/50 steps completed
Simulation: 20/50 steps completed
Simulation: 30/50 steps completed
Simulation: 40/50 steps completed
Simulation: 50/50 steps completed
Total cost MPC_WTC (N=5): 41.210425
Simulation: 10/50 steps completed
Simulation: 20/50 steps completed
Simulation: 30/50 steps completed
Simulation: 40/50 steps completed
Simulation: 50/50 steps completed
Total cost MPC with terminal cost: 38.053115
CR诊断：||ΔW|| 范围 [1.6205e-02, 4.6966e-01]，阈值=7.0448e-02，后10步均值=3.8849e-02

===== 评估指标 =====
RLMPC:      ACC=38.2739  RMSE=0.8929  Os=0.00%
MPC_long:   ACC=37.7445  RMSE=0.9023  Os=0.00%
MPC w/o TC: ACC=41.2104  RMSE=0.9028  Os=0.00%
MPC + TC:   ACC=38.0531  RMSE=0.8951  Os=0.00%
CR（W收敛步数）= 18
ACT（平均求解耗时）= 0.062043 秒
RLMPC simulation completed.
 ACC=38.27  CR=18（795.1 秒）

===== A_b00（β=0.0, v=[-0.5,0.5]）=====
[7/42] A_b00 试验 1 ...鲁棒配置：σ=0.0500, β=0.0000, κ=1.00, 学习噪声=0, 评估噪声=0
Starting RLMPC online learning and simulation...
  Learning phase: Updating W...
  Norm of W update (delta_W_total_for_k): 2.849264e-01, Norm of W: 2.849264e-01
  Learning phase: Updating W...
  Norm of W update (delta_W_total_for_k): 1.408254e-01, Norm of W: 3.960128e-01
  Learning phase: Updating W...
  Norm of W update (delta_W_total_for_k): 1.391667e-01, Norm of W: 5.181809e-01
  Learning phase: Updating W...
  Norm of W update (delta_W_total_for_k): 1.526369e-01, Norm of W: 6.549566e-01
  Learning phase: Updating W...
  Norm of W update (delta_W_total_for_k): 9.193858e-02, Norm of W: 7.233467e-01
  Learning phase: Updating W...
  Norm of W update (delta_W_total_for_k): 1.200225e-01, Norm of W: 8.271022e-01
  Learning phase: Updating W...
  Norm of W update (delta_W_total_for_k): 9.282908e-02, Norm of W: 9.140202e-01
  Learning phase: Updating W...
  Norm of W update (delta_W_total_for_k): 7.147147e-02, Norm of W: 9.783867e-01
  Learning phase: Updating W...
  Norm of W update (delta_W_total_for_k): 1.145029e-01, Norm of W: 1.087788e+00
  Learning phase: Updating W...
  Norm of W update (delta_W_total_for_k): 1.015778e-01, Norm of W: 1.185337e+00
  Learning phase: Updating W...
  Norm of W update (delta_W_total_for_k): 9.063184e-02, Norm of W: 1.266817e+00
  Learning phase: Updating W...
  Norm of W update (delta_W_total_for_k): 6.486160e-02, Norm of W: 1.328004e+00
  Learning phase: Updating W...
  Norm of W update (delta_W_total_for_k): 5.215073e-02, Norm of W: 1.375415e+00
  Learning phase: Updating W...
  Norm of W update (delta_W_total_for_k): 5.619655e-02, Norm of W: 1.429725e+00
  Learning phase: Updating W...
  Norm of W update (delta_W_total_for_k): 8.269467e-02, Norm of W: 1.494382e+00
  Learning phase: Updating W...
  Norm of W update (delta_W_total_for_k): 4.751810e-02, Norm of W: 1.534979e+00
  Learning phase: Updating W...
  Norm of W update (delta_W_total_for_k): 5.263274e-02, Norm of W: 1.585323e+00
  Learning phase: Updating W...
  Norm of W update (delta_W_total_for_k): 5.759440e-02, Norm of W: 1.640309e+00
  Learning phase: Updating W...
  Norm of W update (delta_W_total_for_k): 5.236872e-02, Norm of W: 1.688233e+00
  Learning phase: Updating W...
  Norm of W update (delta_W_total_for_k): 6.025429e-02, Norm of W: 1.740685e+00
  Learning phase: Updating W...
  Norm of W update (delta_W_total_for_k): 5.525655e-02, Norm of W: 1.792049e+00
  Learning phase: Updating W...
  Norm of W update (delta_W_total_for_k): 6.211410e-02, Norm of W: 1.846382e+00
  Learning phase: Updating W...
  Norm of W update (delta_W_total_for_k): 6.451856e-02, Norm of W: 1.900038e+00
  Learning phase: Updating W...
  Norm of W update (delta_W_total_for_k): 7.218796e-02, Norm of W: 1.970252e+00
  Learning phase: Updating W...
  Norm of W update (delta_W_total_for_k): 4.867389e-02, Norm of W: 2.011965e+00
  Learning phase: Updating W...
  Norm of W update (delta_W_total_for_k): 4.563660e-02, Norm of W: 2.044658e+00
  Learning phase: Updating W...
  Norm of W update (delta_W_total_for_k): 5.144323e-02, Norm of W: 2.090393e+00
  Learning phase: Updating W...
  Norm of W update (delta_W_total_for_k): 3.488953e-02, Norm of W: 2.113185e+00
  Learning phase: Updating W...
  Norm of W update (delta_W_total_for_k): 4.287021e-02, Norm of W: 2.152924e+00
  Learning phase: Updating W...
  Norm of W update (delta_W_total_for_k): 3.142623e-02, Norm of W: 2.178604e+00
  Learning phase: Updating W...
  Norm of W update (delta_W_total_for_k): 5.914957e-02, Norm of W: 2.235017e+00
  Learning phase: Updating W...
  Norm of W update (delta_W_total_for_k): 4.714225e-02, Norm of W: 2.280933e+00
  Learning phase: Updating W...
  Norm of W update (delta_W_total_for_k): 3.818067e-02, Norm of W: 2.314778e+00
  Learning phase: Updating W...
  Norm of W update (delta_W_total_for_k): 5.648896e-02, Norm of W: 2.369208e+00
  Learning phase: Updating W...
  Norm of W update (delta_W_total_for_k): 4.397550e-02, Norm of W: 2.378745e+00
  Learning phase: Updating W...
  Norm of W update (delta_W_total_for_k): 4.306661e-02, Norm of W: 2.413909e+00
  Learning phase: Updating W...
  Norm of W update (delta_W_total_for_k): 5.140653e-02, Norm of W: 2.457621e+00
  Learning phase: Updating W...
  Norm of W update (delta_W_total_for_k): 4.170630e-02, Norm of W: 2.470712e+00
  Learning phase: Updating W...
  Norm of W update (delta_W_total_for_k): 3.201984e-02, Norm of W: 2.491767e+00
  Learning phase: Updating W...
  Norm of W update (delta_W_total_for_k): 5.001870e-02, Norm of W: 2.537538e+00
  Learning phase: Updating W...
  Norm of W update (delta_W_total_for_k): 3.940045e-02, Norm of W: 2.570588e+00
  Learning phase: Updating W...
  Norm of W update (delta_W_total_for_k): 6.105227e-02, Norm of W: 2.624488e+00
  Learning phase: Updating W...
  Norm of W update (delta_W_total_for_k): 4.054022e-02, Norm of W: 2.640560e+00
  Learning phase: Updating W...
  Norm of W update (delta_W_total_for_k): 4.044617e-02, Norm of W: 2.668223e+00
  Learning phase: Updating W...
  Norm of W update (delta_W_total_for_k): 4.248298e-02, Norm of W: 2.703481e+00
  Learning phase: Updating W...
  Norm of W update (delta_W_total_for_k): 5.106351e-02, Norm of W: 2.746098e+00
  Learning phase: Updating W...
  Norm of W update (delta_W_total_for_k): 5.112243e-02, Norm of W: 2.786757e+00
  Learning phase: Updating W...
  Norm of W update (delta_W_total_for_k): 4.583483e-02, Norm of W: 2.827824e+00
  Learning phase: Updating W...
  Norm of W update (delta_W_total_for_k): 4.126782e-02, Norm of W: 2.863636e+00
  Learning phase: Updating W...
  Norm of W update (delta_W_total_for_k): 5.704517e-02, Norm of W: 2.903536e+00
  Learning phase: Updating W...
  Norm of W update (delta_W_total_for_k): 4.345361e-02, Norm of W: 2.944089e+00
  Learning phase: Updating W...
  Norm of W update (delta_W_total_for_k): 4.084533e-02, Norm of W: 2.973162e+00
  Learning phase: Updating W...
  Norm of W update (delta_W_total_for_k): 3.606814e-02, Norm of W: 3.002642e+00
  Learning phase: Updating W...
  Norm of W update (delta_W_total_for_k): 2.738751e-02, Norm of W: 3.023310e+00
  Learning phase: Updating W...
  Norm of W update (delta_W_total_for_k): 3.508735e-02, Norm of W: 3.039089e+00
  Learning phase: Updating W...
  Norm of W update (delta_W_total_for_k): 3.996774e-02, Norm of W: 3.060955e+00
  Learning phase: Updating W...
  Norm of W update (delta_W_total_for_k): 3.840774e-02, Norm of W: 3.098283e+00
  Learning phase: Updating W...
  Norm of W update (delta_W_total_for_k): 3.464533e-02, Norm of W: 3.124790e+00
  Learning phase: Updating W...
  Norm of W update (delta_W_total_for_k): 4.319656e-02, Norm of W: 3.142564e+00
  Learning phase: Updating W...
  Norm of W update (delta_W_total_for_k): 4.586478e-02, Norm of W: 3.184840e+00
  Learning phase: Updating W...
  Norm of W update (delta_W_total_for_k): 4.086922e-02, Norm of W: 3.222743e+00
  Learning phase: Updating W...
  Norm of W update (delta_W_total_for_k): 2.805535e-02, Norm of W: 3.239886e+00
  Learning phase: Updating W...
  Norm of W update (delta_W_total_for_k): 3.425741e-02, Norm of W: 3.263024e+00
  Learning phase: Updating W...
  Norm of W update (delta_W_total_for_k): 3.779579e-02, Norm of W: 3.291526e+00
  Learning phase: Updating W...
  Norm of W update (delta_W_total_for_k): 3.833536e-02, Norm of W: 3.325344e+00
  Learning phase: Updating W...
  Norm of W update (delta_W_total_for_k): 3.366070e-02, Norm of W: 3.354231e+00
  Learning phase: Updating W...
  Norm of W update (delta_W_total_for_k): 2.113261e-02, Norm of W: 3.367879e+00
  Learning phase: Updating W...
  Norm of W update (delta_W_total_for_k): 2.605857e-02, Norm of W: 3.388099e+00
  Learning phase: Updating W...
  Norm of W update (delta_W_total_for_k): 4.636809e-02, Norm of W: 3.431000e+00
  Learning phase: Updating W...
  Norm of W update (delta_W_total_for_k): 3.516390e-02, Norm of W: 3.460734e+00
  Learning phase: Updating W...
  Norm of W update (delta_W_total_for_k): 3.680734e-02, Norm of W: 3.490016e+00
  Learning phase: Updating W...
  Norm of W update (delta_W_total_for_k): 2.314015e-02, Norm of W: 3.499461e+00
  Learning phase: Updating W...
  Norm of W update (delta_W_total_for_k): 2.986254e-02, Norm of W: 3.524066e+00
  Learning phase: Updating W...
  Norm of W update (delta_W_total_for_k): 2.825731e-02, Norm of W: 3.546692e+00
  Learning phase: Updating W...
  Norm of W update (delta_W_total_for_k): 4.562088e-02, Norm of W: 3.581691e+00
  Learning phase: Updating W...
  Norm of W update (delta_W_total_for_k): 3.606026e-02, Norm of W: 3.616457e+00
  Learning phase: Updating W...
  Norm of W update (delta_W_total_for_k): 2.223855e-02, Norm of W: 3.636232e+00
  Learning phase: Updating W...
  Norm of W update (delta_W_total_for_k): 3.760471e-02, Norm of W: 3.663270e+00
  Learning phase: Updating W...
  Norm of W update (delta_W_total_for_k): 2.552370e-02, Norm of W: 3.680463e+00
  Learning phase: Updating W...
  Norm of W update (delta_W_total_for_k): 2.506875e-02, Norm of W: 3.703482e+00
  Learning phase: Updating W...
  Norm of W update (delta_W_total_for_k): 4.052347e-02, Norm of W: 3.740673e+00
  Learning phase: Updating W...
  Norm of W update (delta_W_total_for_k): 2.780540e-02, Norm of W: 3.761238e+00
  Learning phase: Updating W...
  Norm of W update (delta_W_total_for_k): 4.257338e-02, Norm of W: 3.783357e+00
  Learning phase: Updating W...
  Norm of W update (delta_W_total_for_k): 1.690563e-02, Norm of W: 3.791012e+00
  Learning phase: Updating W...
  Norm of W update (delta_W_total_for_k): 4.319277e-02, Norm of W: 3.822134e+00
  Learning phase: Updating W...
  Norm of W update (delta_W_total_for_k): 3.180536e-02, Norm of W: 3.851863e+00
  Learning phase: Updating W...
  Norm of W update (delta_W_total_for_k): 2.189955e-02, Norm of W: 3.864922e+00
  Learning phase: Updating W...
  Norm of W update (delta_W_total_for_k): 3.512881e-02, Norm of W: 3.873762e+00
  Learning phase: Updating W...
  Norm of W update (delta_W_total_for_k): 3.432944e-02, Norm of W: 3.901637e+00
  Learning phase: Updating W...
  Norm of W update (delta_W_total_for_k): 2.521182e-02, Norm of W: 3.918795e+00
  Learning phase: Updating W...
  Norm of W update (delta_W_total_for_k): 3.358545e-02, Norm of W: 3.942335e+00
  Learning phase: Updating W...
  Norm of W update (delta_W_total_for_k): 3.760613e-02, Norm of W: 3.976164e+00
  Learning phase: Updating W...
  Norm of W update (delta_W_total_for_k): 2.776423e-02, Norm of W: 4.001382e+00
  Learning phase: Updating W...
  Norm of W update (delta_W_total_for_k): 1.933045e-02, Norm of W: 4.009676e+00
  Learning phase: Updating W...
  Norm of W update (delta_W_total_for_k): 2.538811e-02, Norm of W: 4.029798e+00
  Learning phase: Updating W...
  Norm of W update (delta_W_total_for_k): 3.141956e-02, Norm of W: 4.050641e+00
  Learning phase: Updating W...
  Norm of W update (delta_W_total_for_k): 4.021262e-02, Norm of W: 4.079844e+00
  Learning phase: Updating W...
  Norm of W update (delta_W_total_for_k): 3.390279e-02, Norm of W: 4.111891e+00
  Learning phase: Updating W...
  Norm of W update (delta_W_total_for_k): 3.494074e-02, Norm of W: 4.141810e+00
  Learning phase: Updating W...
  Norm of W update (delta_W_total_for_k): 2.120487e-02, Norm of W: 4.149579e+00
Evaluating final policy (RLMPC Epi. 2)...
Simulation: 10/50 steps completed
Simulation: 20/50 steps completed
Simulation: 30/50 steps completed
Simulation: 40/50 steps completed
Simulation: 50/50 steps completed
Total cost RLMPC (Epi. 2 with final W): 72.204330
Comparing with baseline controllers...
Running traditional MPC with horizon 20...
Simulation: 10/50 steps completed
Simulation: 20/50 steps completed
Simulation: 30/50 steps completed
Simulation: 40/50 steps completed
Simulation: 50/50 steps completed
Total cost MPC_long: 71.256614
Simulation: 10/50 steps completed
Simulation: 20/50 steps completed
Simulation: 30/50 steps completed
Simulation: 40/50 steps completed
Simulation: 50/50 steps completed
Total cost MPC_WTC (N=5): 80.358354
Simulation: 10/50 steps completed
Simulation: 20/50 steps completed
Simulation: 30/50 steps completed
Simulation: 40/50 steps completed
Simulation: 50/50 steps completed
Total cost MPC with terminal cost: 72.738593
CR诊断：||ΔW|| 范围 [1.6906e-02, 2.8493e-01]，阈值=4.2739e-02，后10步均值=3.0936e-02

===== 评估指标 =====
RLMPC:      ACC=72.2043  RMSE=1.2586  Os=0.00%
MPC_long:   ACC=71.2566  RMSE=1.2824  Os=0.00%
MPC w/o TC: ACC=80.3584  RMSE=1.2821  Os=0.00%
MPC + TC:   ACC=72.7386  RMSE=1.2662  Os=0.00%
CR（W收敛步数）= 52
ACT（平均求解耗时）= 0.050621 秒
RLMPC simulation completed.
 ACC=72.20  CR=52（816.8 秒）
[8/42] A_b00 试验 2 ...鲁棒配置：σ=0.0500, β=0.0000, κ=1.00, 学习噪声=0, 评估噪声=0
Starting RLMPC online learning and simulation...
  Learning phase: Updating W...
  Norm of W update (delta_W_total_for_k): 2.696953e-01, Norm of W: 2.696953e-01
  Learning phase: Updating W...
  Norm of W update (delta_W_total_for_k): 1.236676e-01, Norm of W: 3.718557e-01
  Learning phase: Updating W...
  Norm of W update (delta_W_total_for_k): 1.605134e-01, Norm of W: 5.147094e-01
  Learning phase: Updating W...
  Norm of W update (delta_W_total_for_k): 9.811809e-02, Norm of W: 5.713390e-01
  Learning phase: Updating W...
  Norm of W update (delta_W_total_for_k): 1.310102e-01, Norm of W: 6.959831e-01
  Learning phase: Updating W...
  Norm of W update (delta_W_total_for_k): 1.093209e-01, Norm of W: 8.008125e-01
  Learning phase: Updating W...
  Norm of W update (delta_W_total_for_k): 9.297663e-02, Norm of W: 8.857184e-01
  Learning phase: Updating W...
  Norm of W update (delta_W_total_for_k): 8.628320e-02, Norm of W: 9.671559e-01
  Learning phase: Updating W...
  Norm of W update (delta_W_total_for_k): 7.725178e-02, Norm of W: 1.038322e+00
  Learning phase: Updating W...
  Norm of W update (delta_W_total_for_k): 8.884410e-02, Norm of W: 1.125064e+00
  Learning phase: Updating W...
  Norm of W update (delta_W_total_for_k): 7.954395e-02, Norm of W: 1.199773e+00
  Learning phase: Updating W...
  Norm of W update (delta_W_total_for_k): 7.319209e-02, Norm of W: 1.271186e+00
  Learning phase: Updating W...
  Norm of W update (delta_W_total_for_k): 8.266304e-02, Norm of W: 1.349438e+00
  Learning phase: Updating W...
  Norm of W update (delta_W_total_for_k): 7.475088e-02, Norm of W: 1.402461e+00
  Learning phase: Updating W...
  Norm of W update (delta_W_total_for_k): 8.665031e-02, Norm of W: 1.485504e+00
  Learning phase: Updating W...
  Norm of W update (delta_W_total_for_k): 6.559379e-02, Norm of W: 1.548080e+00
  Learning phase: Updating W...
  Norm of W update (delta_W_total_for_k): 6.955984e-02, Norm of W: 1.608871e+00
  Learning phase: Updating W...
  Norm of W update (delta_W_total_for_k): 5.854175e-02, Norm of W: 1.666428e+00
  Learning phase: Updating W...
  Norm of W update (delta_W_total_for_k): 5.036485e-02, Norm of W: 1.708416e+00
  Learning phase: Updating W...
  Norm of W update (delta_W_total_for_k): 8.614629e-02, Norm of W: 1.791728e+00
  Learning phase: Updating W...
  Norm of W update (delta_W_total_for_k): 4.788221e-02, Norm of W: 1.833884e+00
  Learning phase: Updating W...
  Norm of W update (delta_W_total_for_k): 5.190302e-02, Norm of W: 1.882329e+00
  Learning phase: Updating W...
  Norm of W update (delta_W_total_for_k): 6.462231e-02, Norm of W: 1.943279e+00
  Learning phase: Updating W...
  Norm of W update (delta_W_total_for_k): 4.623104e-02, Norm of W: 1.985357e+00
  Learning phase: Updating W...
  Norm of W update (delta_W_total_for_k): 4.807799e-02, Norm of W: 2.026729e+00
  Learning phase: Updating W...
  Norm of W update (delta_W_total_for_k): 7.126079e-02, Norm of W: 2.093838e+00
  Learning phase: Updating W...
  Norm of W update (delta_W_total_for_k): 5.274864e-02, Norm of W: 2.129971e+00
  Learning phase: Updating W...
  Norm of W update (delta_W_total_for_k): 5.378618e-02, Norm of W: 2.179991e+00
  Learning phase: Updating W...
  Norm of W update (delta_W_total_for_k): 5.682040e-02, Norm of W: 2.231786e+00
  Learning phase: Updating W...
  Norm of W update (delta_W_total_for_k): 5.179583e-02, Norm of W: 2.279120e+00
  Learning phase: Updating W...
  Norm of W update (delta_W_total_for_k): 7.283173e-02, Norm of W: 2.340540e+00
  Learning phase: Updating W...
  Norm of W update (delta_W_total_for_k): 5.408031e-02, Norm of W: 2.387544e+00
  Learning phase: Updating W...
  Norm of W update (delta_W_total_for_k): 4.682471e-02, Norm of W: 2.414788e+00
  Learning phase: Updating W...
  Norm of W update (delta_W_total_for_k): 6.099294e-02, Norm of W: 2.471604e+00
  Learning phase: Updating W...
  Norm of W update (delta_W_total_for_k): 3.210731e-02, Norm of W: 2.500453e+00
  Learning phase: Updating W...
  Norm of W update (delta_W_total_for_k): 2.864104e-02, Norm of W: 2.518324e+00
  Learning phase: Updating W...
  Norm of W update (delta_W_total_for_k): 3.018997e-02, Norm of W: 2.533348e+00
  Learning phase: Updating W...
  Norm of W update (delta_W_total_for_k): 4.093390e-02, Norm of W: 2.566092e+00
  Learning phase: Updating W...
  Norm of W update (delta_W_total_for_k): 4.000016e-02, Norm of W: 2.599682e+00
  Learning phase: Updating W...
  Norm of W update (delta_W_total_for_k): 5.872001e-02, Norm of W: 2.653884e+00
  Learning phase: Updating W...
  Norm of W update (delta_W_total_for_k): 2.385931e-02, Norm of W: 2.672531e+00
  Learning phase: Updating W...
  Norm of W update (delta_W_total_for_k): 4.448803e-02, Norm of W: 2.707947e+00
  Learning phase: Updating W...
  Norm of W update (delta_W_total_for_k): 4.963032e-02, Norm of W: 2.753098e+00
  Learning phase: Updating W...
  Norm of W update (delta_W_total_for_k): 3.303376e-02, Norm of W: 2.772132e+00
  Learning phase: Updating W...
  Norm of W update (delta_W_total_for_k): 3.718222e-02, Norm of W: 2.805182e+00
  Learning phase: Updating W...
  Norm of W update (delta_W_total_for_k): 3.919510e-02, Norm of W: 2.839768e+00
  Learning phase: Updating W...
  Norm of W update (delta_W_total_for_k): 5.283114e-02, Norm of W: 2.884771e+00
  Learning phase: Updating W...
  Norm of W update (delta_W_total_for_k): 3.312440e-02, Norm of W: 2.914620e+00
  Learning phase: Updating W...
  Norm of W update (delta_W_total_for_k): 3.681104e-02, Norm of W: 2.947205e+00
  Learning phase: Updating W...
  Norm of W update (delta_W_total_for_k): 2.929024e-02, Norm of W: 2.971581e+00
  Learning phase: Updating W...
  Norm of W update (delta_W_total_for_k): 2.715391e-02, Norm of W: 2.985695e+00
  Learning phase: Updating W...
  Norm of W update (delta_W_total_for_k): 4.013847e-02, Norm of W: 3.019794e+00
  Learning phase: Updating W...
  Norm of W update (delta_W_total_for_k): 2.452167e-02, Norm of W: 3.038014e+00
  Learning phase: Updating W...
  Norm of W update (delta_W_total_for_k): 3.475515e-02, Norm of W: 3.068118e+00
  Learning phase: Updating W...
  Norm of W update (delta_W_total_for_k): 4.551856e-02, Norm of W: 3.099678e+00
  Learning phase: Updating W...
  Norm of W update (delta_W_total_for_k): 3.522014e-02, Norm of W: 3.129899e+00
  Learning phase: Updating W...
  Norm of W update (delta_W_total_for_k): 4.989545e-02, Norm of W: 3.162437e+00
  Learning phase: Updating W...
  Norm of W update (delta_W_total_for_k): 5.397439e-02, Norm of W: 3.208015e+00
  Learning phase: Updating W...
  Norm of W update (delta_W_total_for_k): 2.946663e-02, Norm of W: 3.214002e+00
  Learning phase: Updating W...
  Norm of W update (delta_W_total_for_k): 3.549988e-02, Norm of W: 3.242780e+00
  Learning phase: Updating W...
  Norm of W update (delta_W_total_for_k): 4.047155e-02, Norm of W: 3.274689e+00
  Learning phase: Updating W...
  Norm of W update (delta_W_total_for_k): 4.051922e-02, Norm of W: 3.311677e+00
  Learning phase: Updating W...
  Norm of W update (delta_W_total_for_k): 3.007746e-02, Norm of W: 3.330349e+00
  Learning phase: Updating W...
  Norm of W update (delta_W_total_for_k): 3.704924e-02, Norm of W: 3.366015e+00
  Learning phase: Updating W...
  Norm of W update (delta_W_total_for_k): 2.525178e-02, Norm of W: 3.387873e+00
  Learning phase: Updating W...
  Norm of W update (delta_W_total_for_k): 3.166052e-02, Norm of W: 3.407034e+00
  Learning phase: Updating W...
  Norm of W update (delta_W_total_for_k): 3.873059e-02, Norm of W: 3.443552e+00
  Learning phase: Updating W...
  Norm of W update (delta_W_total_for_k): 2.953081e-02, Norm of W: 3.458528e+00
  Learning phase: Updating W...
  Norm of W update (delta_W_total_for_k): 2.760252e-02, Norm of W: 3.482507e+00
  Learning phase: Updating W...
  Norm of W update (delta_W_total_for_k): 3.918820e-02, Norm of W: 3.512462e+00
  Learning phase: Updating W...
  Norm of W update (delta_W_total_for_k): 4.463700e-02, Norm of W: 3.529136e+00
  Learning phase: Updating W...
  Norm of W update (delta_W_total_for_k): 4.057403e-02, Norm of W: 3.561710e+00
  Learning phase: Updating W...
  Norm of W update (delta_W_total_for_k): 2.329378e-02, Norm of W: 3.582381e+00
  Learning phase: Updating W...
  Norm of W update (delta_W_total_for_k): 4.768444e-02, Norm of W: 3.620831e+00
  Learning phase: Updating W...
  Norm of W update (delta_W_total_for_k): 3.963479e-02, Norm of W: 3.652831e+00
  Learning phase: Updating W...
  Norm of W update (delta_W_total_for_k): 2.110080e-02, Norm of W: 3.671673e+00
  Learning phase: Updating W...
  Norm of W update (delta_W_total_for_k): 3.843584e-02, Norm of W: 3.687746e+00
  Learning phase: Updating W...
  Norm of W update (delta_W_total_for_k): 2.923059e-02, Norm of W: 3.715367e+00
  Learning phase: Updating W...
  Norm of W update (delta_W_total_for_k): 2.711472e-02, Norm of W: 3.739915e+00
  Learning phase: Updating W...
  Norm of W update (delta_W_total_for_k): 2.628672e-02, Norm of W: 3.765471e+00
  Learning phase: Updating W...
  Norm of W update (delta_W_total_for_k): 3.254857e-02, Norm of W: 3.785501e+00
  Learning phase: Updating W...
  Norm of W update (delta_W_total_for_k): 3.796300e-02, Norm of W: 3.818862e+00
  Learning phase: Updating W...
  Norm of W update (delta_W_total_for_k): 4.225920e-02, Norm of W: 3.851661e+00
  Learning phase: Updating W...
  Norm of W update (delta_W_total_for_k): 4.536185e-02, Norm of W: 3.894567e+00
  Learning phase: Updating W...
  Norm of W update (delta_W_total_for_k): 3.507191e-02, Norm of W: 3.916420e+00
  Learning phase: Updating W...
  Norm of W update (delta_W_total_for_k): 3.442337e-02, Norm of W: 3.948985e+00
  Learning phase: Updating W...
  Norm of W update (delta_W_total_for_k): 4.045287e-02, Norm of W: 3.971432e+00
  Learning phase: Updating W...
  Norm of W update (delta_W_total_for_k): 1.774733e-02, Norm of W: 3.977326e+00
  Learning phase: Updating W...
  Norm of W update (delta_W_total_for_k): 2.649151e-02, Norm of W: 3.995541e+00
  Learning phase: Updating W...
  Norm of W update (delta_W_total_for_k): 2.303340e-02, Norm of W: 3.998303e+00
  Learning phase: Updating W...
  Norm of W update (delta_W_total_for_k): 2.295618e-02, Norm of W: 4.001945e+00
  Learning phase: Updating W...
  Norm of W update (delta_W_total_for_k): 1.972002e-02, Norm of W: 4.008858e+00
  Learning phase: Updating W...
  Norm of W update (delta_W_total_for_k): 3.222640e-02, Norm of W: 4.029725e+00
  Learning phase: Updating W...
  Norm of W update (delta_W_total_for_k): 1.647239e-02, Norm of W: 4.040011e+00
  Learning phase: Updating W...
  Norm of W update (delta_W_total_for_k): 2.266085e-02, Norm of W: 4.058417e+00
  Learning phase: Updating W...
  Norm of W update (delta_W_total_for_k): 5.517408e-02, Norm of W: 4.112106e+00
  Learning phase: Updating W...
  Norm of W update (delta_W_total_for_k): 2.001444e-02, Norm of W: 4.127401e+00
  Learning phase: Updating W...
  Norm of W update (delta_W_total_for_k): 4.482811e-02, Norm of W: 4.125996e+00
  Learning phase: Updating W...
  Norm of W update (delta_W_total_for_k): 2.679108e-02, Norm of W: 4.143011e+00
  Learning phase: Updating W...
  Norm of W update (delta_W_total_for_k): 3.361089e-02, Norm of W: 4.175749e+00
Evaluating final policy (RLMPC Epi. 2)...
Simulation: 10/50 steps completed
Simulation: 20/50 steps completed
Simulation: 30/50 steps completed
Simulation: 40/50 steps completed
Simulation: 50/50 steps completed
Total cost RLMPC (Epi. 2 with final W): 72.204544
Comparing with baseline controllers...
Running traditional MPC with horizon 20...
Simulation: 10/50 steps completed
Simulation: 20/50 steps completed
Simulation: 30/50 steps completed
Simulation: 40/50 steps completed
Simulation: 50/50 steps completed
Total cost MPC_long: 71.256614
Simulation: 10/50 steps completed
Simulation: 20/50 steps completed
Simulation: 30/50 steps completed
Simulation: 40/50 steps completed
Simulation: 50/50 steps completed
Total cost MPC_WTC (N=5): 80.358354
Simulation: 10/50 steps completed
Simulation: 20/50 steps completed
Simulation: 30/50 steps completed
Simulation: 40/50 steps completed
Simulation: 50/50 steps completed
Total cost MPC with terminal cost: 72.738593
CR诊断：||ΔW|| 范围 [1.6472e-02, 2.6970e-01]，阈值=4.0454e-02，后10步均值=2.8388e-02

===== 评估指标 =====
RLMPC:      ACC=72.2045  RMSE=1.2587  Os=0.00%
MPC_long:   ACC=71.2566  RMSE=1.2824  Os=0.00%
MPC w/o TC: ACC=80.3584  RMSE=1.2821  Os=0.00%
MPC + TC:   ACC=72.7386  RMSE=1.2662  Os=0.00%
CR（W收敛步数）= 48
ACT（平均求解耗时）= 0.051193 秒
RLMPC simulation completed.
 ACC=72.20  CR=48（813.5 秒）
[9/42] A_b00 试验 3 ...鲁棒配置：σ=0.0500, β=0.0000, κ=1.00, 学习噪声=0, 评估噪声=0
Starting RLMPC online learning and simulation...
  Learning phase: Updating W...
  Norm of W update (delta_W_total_for_k): 2.503112e-01, Norm of W: 2.503112e-01
  Learning phase: Updating W...
  Norm of W update (delta_W_total_for_k): 1.490630e-01, Norm of W: 3.761949e-01
  Learning phase: Updating W...
  Norm of W update (delta_W_total_for_k): 1.528357e-01, Norm of W: 4.788987e-01
  Learning phase: Updating W...
  Norm of W update (delta_W_total_for_k): 1.298950e-01, Norm of W: 5.902414e-01
  Learning phase: Updating W...
  Norm of W update (delta_W_total_for_k): 1.212580e-01, Norm of W: 7.004049e-01
  Learning phase: Updating W...
  Norm of W update (delta_W_total_for_k): 8.698163e-02, Norm of W: 7.781926e-01
  Learning phase: Updating W...
  Norm of W update (delta_W_total_for_k): 9.690830e-02, Norm of W: 8.689359e-01
  Learning phase: Updating W...
  Norm of W update (delta_W_total_for_k): 1.015895e-01, Norm of W: 9.532921e-01
  Learning phase: Updating W...
  Norm of W update (delta_W_total_for_k): 9.968892e-02, Norm of W: 1.048361e+00
  Learning phase: Updating W...
  Norm of W update (delta_W_total_for_k): 7.537688e-02, Norm of W: 1.120146e+00
  Learning phase: Updating W...
  Norm of W update (delta_W_total_for_k): 8.660046e-02, Norm of W: 1.202146e+00
  Learning phase: Updating W...
  Norm of W update (delta_W_total_for_k): 7.228507e-02, Norm of W: 1.272946e+00
  Learning phase: Updating W...
  Norm of W update (delta_W_total_for_k): 7.457457e-02, Norm of W: 1.344249e+00
  Learning phase: Updating W...
  Norm of W update (delta_W_total_for_k): 5.368620e-02, Norm of W: 1.395054e+00
  Learning phase: Updating W...
  Norm of W update (delta_W_total_for_k): 6.285002e-02, Norm of W: 1.444325e+00
  Learning phase: Updating W...
  Norm of W update (delta_W_total_for_k): 6.606156e-02, Norm of W: 1.506008e+00
  Learning phase: Updating W...
  Norm of W update (delta_W_total_for_k): 6.235623e-02, Norm of W: 1.552928e+00
  Learning phase: Updating W...
  Norm of W update (delta_W_total_for_k): 7.345369e-02, Norm of W: 1.622468e+00
  Learning phase: Updating W...
  Norm of W update (delta_W_total_for_k): 6.303418e-02, Norm of W: 1.678221e+00
  Learning phase: Updating W...
  Norm of W update (delta_W_total_for_k): 5.277438e-02, Norm of W: 1.723243e+00
  Learning phase: Updating W...
  Norm of W update (delta_W_total_for_k): 5.351834e-02, Norm of W: 1.770911e+00
  Learning phase: Updating W...
  Norm of W update (delta_W_total_for_k): 6.077912e-02, Norm of W: 1.829338e+00
  Learning phase: Updating W...
  Norm of W update (delta_W_total_for_k): 6.735530e-02, Norm of W: 1.891155e+00
  Learning phase: Updating W...
  Norm of W update (delta_W_total_for_k): 5.037048e-02, Norm of W: 1.926917e+00
  Learning phase: Updating W...
  Norm of W update (delta_W_total_for_k): 6.921812e-02, Norm of W: 1.983402e+00
  Learning phase: Updating W...
  Norm of W update (delta_W_total_for_k): 6.745364e-02, Norm of W: 2.046197e+00
  Learning phase: Updating W...
  Norm of W update (delta_W_total_for_k): 4.335227e-02, Norm of W: 2.085242e+00
  Learning phase: Updating W...
  Norm of W update (delta_W_total_for_k): 5.892128e-02, Norm of W: 2.137373e+00
  Learning phase: Updating W...
  Norm of W update (delta_W_total_for_k): 4.562136e-02, Norm of W: 2.178836e+00
  Learning phase: Updating W...
  Norm of W update (delta_W_total_for_k): 4.036870e-02, Norm of W: 2.213488e+00
  Learning phase: Updating W...
  Norm of W update (delta_W_total_for_k): 4.439327e-02, Norm of W: 2.254800e+00
  Learning phase: Updating W...
  Norm of W update (delta_W_total_for_k): 3.896262e-02, Norm of W: 2.287781e+00
  Learning phase: Updating W...
  Norm of W update (delta_W_total_for_k): 3.631799e-02, Norm of W: 2.313774e+00
  Learning phase: Updating W...
  Norm of W update (delta_W_total_for_k): 3.800791e-02, Norm of W: 2.341063e+00
  Learning phase: Updating W...
  Norm of W update (delta_W_total_for_k): 4.245901e-02, Norm of W: 2.377139e+00
  Learning phase: Updating W...
  Norm of W update (delta_W_total_for_k): 3.934227e-02, Norm of W: 2.412316e+00
  Learning phase: Updating W...
  Norm of W update (delta_W_total_for_k): 4.640213e-02, Norm of W: 2.442856e+00
  Learning phase: Updating W...
  Norm of W update (delta_W_total_for_k): 4.808528e-02, Norm of W: 2.485675e+00
  Learning phase: Updating W...
  Norm of W update (delta_W_total_for_k): 3.150866e-02, Norm of W: 2.512440e+00
  Learning phase: Updating W...
  Norm of W update (delta_W_total_for_k): 4.023774e-02, Norm of W: 2.546997e+00
  Learning phase: Updating W...
  Norm of W update (delta_W_total_for_k): 4.911876e-02, Norm of W: 2.592962e+00
  Learning phase: Updating W...
  Norm of W update (delta_W_total_for_k): 5.213417e-02, Norm of W: 2.638509e+00
  Learning phase: Updating W...
  Norm of W update (delta_W_total_for_k): 4.596559e-02, Norm of W: 2.676762e+00
  Learning phase: Updating W...
  Norm of W update (delta_W_total_for_k): 6.500218e-02, Norm of W: 2.736203e+00
  Learning phase: Updating W...
  Norm of W update (delta_W_total_for_k): 5.283311e-02, Norm of W: 2.759573e+00
  Learning phase: Updating W...
  Norm of W update (delta_W_total_for_k): 3.114995e-02, Norm of W: 2.786119e+00
  Learning phase: Updating W...
  Norm of W update (delta_W_total_for_k): 3.754886e-02, Norm of W: 2.821564e+00
  Learning phase: Updating W...
  Norm of W update (delta_W_total_for_k): 2.933526e-02, Norm of W: 2.840440e+00
  Learning phase: Updating W...
  Norm of W update (delta_W_total_for_k): 3.944119e-02, Norm of W: 2.878249e+00
  Learning phase: Updating W...
  Norm of W update (delta_W_total_for_k): 4.933429e-02, Norm of W: 2.918391e+00
  Learning phase: Updating W...
  Norm of W update (delta_W_total_for_k): 2.974014e-02, Norm of W: 2.941507e+00
  Learning phase: Updating W...
  Norm of W update (delta_W_total_for_k): 4.039577e-02, Norm of W: 2.978535e+00
  Learning phase: Updating W...
  Norm of W update (delta_W_total_for_k): 4.317651e-02, Norm of W: 3.019452e+00
  Learning phase: Updating W...
  Norm of W update (delta_W_total_for_k): 3.694409e-02, Norm of W: 3.051650e+00
  Learning phase: Updating W...
  Norm of W update (delta_W_total_for_k): 5.114447e-02, Norm of W: 3.098481e+00
  Learning phase: Updating W...
  Norm of W update (delta_W_total_for_k): 4.681982e-02, Norm of W: 3.138341e+00
  Learning phase: Updating W...
  Norm of W update (delta_W_total_for_k): 3.361743e-02, Norm of W: 3.169222e+00
  Learning phase: Updating W...
  Norm of W update (delta_W_total_for_k): 4.235175e-02, Norm of W: 3.209318e+00
  Learning phase: Updating W...
  Norm of W update (delta_W_total_for_k): 2.484133e-02, Norm of W: 3.229494e+00
  Learning phase: Updating W...
  Norm of W update (delta_W_total_for_k): 3.181541e-02, Norm of W: 3.248482e+00
  Learning phase: Updating W...
  Norm of W update (delta_W_total_for_k): 2.326877e-02, Norm of W: 3.263102e+00
  Learning phase: Updating W...
  Norm of W update (delta_W_total_for_k): 3.597430e-02, Norm of W: 3.291535e+00
  Learning phase: Updating W...
  Norm of W update (delta_W_total_for_k): 2.496723e-02, Norm of W: 3.297573e+00
  Learning phase: Updating W...
  Norm of W update (delta_W_total_for_k): 3.166294e-02, Norm of W: 3.324171e+00
  Learning phase: Updating W...
  Norm of W update (delta_W_total_for_k): 2.897057e-02, Norm of W: 3.349314e+00
  Learning phase: Updating W...
  Norm of W update (delta_W_total_for_k): 3.090200e-02, Norm of W: 3.377279e+00
  Learning phase: Updating W...
  Norm of W update (delta_W_total_for_k): 3.915400e-02, Norm of W: 3.410880e+00
  Learning phase: Updating W...
  Norm of W update (delta_W_total_for_k): 3.878601e-02, Norm of W: 3.446296e+00
  Learning phase: Updating W...
  Norm of W update (delta_W_total_for_k): 4.192365e-02, Norm of W: 3.474054e+00
  Learning phase: Updating W...
  Norm of W update (delta_W_total_for_k): 3.017770e-02, Norm of W: 3.500600e+00
  Learning phase: Updating W...
  Norm of W update (delta_W_total_for_k): 3.152702e-02, Norm of W: 3.527469e+00
  Learning phase: Updating W...
  Norm of W update (delta_W_total_for_k): 3.437692e-02, Norm of W: 3.554163e+00
  Learning phase: Updating W...
  Norm of W update (delta_W_total_for_k): 4.384110e-02, Norm of W: 3.587211e+00
  Learning phase: Updating W...
  Norm of W update (delta_W_total_for_k): 2.357708e-02, Norm of W: 3.605413e+00
  Learning phase: Updating W...
  Norm of W update (delta_W_total_for_k): 4.865099e-02, Norm of W: 3.642902e+00
  Learning phase: Updating W...
  Norm of W update (delta_W_total_for_k): 2.602011e-02, Norm of W: 3.666708e+00
  Learning phase: Updating W...
  Norm of W update (delta_W_total_for_k): 2.745762e-02, Norm of W: 3.685825e+00
  Learning phase: Updating W...
  Norm of W update (delta_W_total_for_k): 2.566297e-02, Norm of W: 3.702256e+00
  Learning phase: Updating W...
  Norm of W update (delta_W_total_for_k): 4.414092e-02, Norm of W: 3.744869e+00
  Learning phase: Updating W...
  Norm of W update (delta_W_total_for_k): 1.839538e-02, Norm of W: 3.757492e+00
  Learning phase: Updating W...
  Norm of W update (delta_W_total_for_k): 3.940860e-02, Norm of W: 3.768909e+00
  Learning phase: Updating W...
  Norm of W update (delta_W_total_for_k): 2.103502e-02, Norm of W: 3.773193e+00
  Learning phase: Updating W...
  Norm of W update (delta_W_total_for_k): 2.220663e-02, Norm of W: 3.788483e+00
  Learning phase: Updating W...
  Norm of W update (delta_W_total_for_k): 3.928626e-02, Norm of W: 3.823473e+00
  Learning phase: Updating W...
  Norm of W update (delta_W_total_for_k): 3.704495e-02, Norm of W: 3.826832e+00
  Learning phase: Updating W...
  Norm of W update (delta_W_total_for_k): 4.873052e-02, Norm of W: 3.871768e+00
  Learning phase: Updating W...
  Norm of W update (delta_W_total_for_k): 2.532310e-02, Norm of W: 3.892313e+00
  Learning phase: Updating W...
  Norm of W update (delta_W_total_for_k): 2.329097e-02, Norm of W: 3.909523e+00
  Learning phase: Updating W...
  Norm of W update (delta_W_total_for_k): 3.264667e-02, Norm of W: 3.934797e+00
  Learning phase: Updating W...
  Norm of W update (delta_W_total_for_k): 3.228335e-02, Norm of W: 3.961534e+00
  Learning phase: Updating W...
  Norm of W update (delta_W_total_for_k): 3.257428e-02, Norm of W: 3.992275e+00
  Learning phase: Updating W...
  Norm of W update (delta_W_total_for_k): 3.073516e-02, Norm of W: 4.018914e+00
  Learning phase: Updating W...
  Norm of W update (delta_W_total_for_k): 5.390104e-02, Norm of W: 4.069665e+00
  Learning phase: Updating W...
  Norm of W update (delta_W_total_for_k): 4.254315e-02, Norm of W: 4.110633e+00
  Learning phase: Updating W...
  Norm of W update (delta_W_total_for_k): 2.529215e-02, Norm of W: 4.133762e+00
  Learning phase: Updating W...
  Norm of W update (delta_W_total_for_k): 3.584759e-02, Norm of W: 4.160297e+00
  Learning phase: Updating W...
  Norm of W update (delta_W_total_for_k): 1.097165e-02, Norm of W: 4.167191e+00
  Learning phase: Updating W...
  Norm of W update (delta_W_total_for_k): 2.524151e-02, Norm of W: 4.164038e+00
  Learning phase: Updating W...
  Norm of W update (delta_W_total_for_k): 2.884882e-02, Norm of W: 4.188464e+00
  Learning phase: Updating W...
  Norm of W update (delta_W_total_for_k): 2.139968e-02, Norm of W: 4.195159e+00
Evaluating final policy (RLMPC Epi. 2)...
Simulation: 10/50 steps completed
Simulation: 20/50 steps completed
Simulation: 30/50 steps completed
Simulation: 40/50 steps completed
Simulation: 50/50 steps completed
Total cost RLMPC (Epi. 2 with final W): 72.158222
Comparing with baseline controllers...
Running traditional MPC with horizon 20...
Simulation: 10/50 steps completed
Simulation: 20/50 steps completed
Simulation: 30/50 steps completed
Simulation: 40/50 steps completed
Simulation: 50/50 steps completed
Total cost MPC_long: 71.256614
Simulation: 10/50 steps completed
Simulation: 20/50 steps completed
Simulation: 30/50 steps completed
Simulation: 40/50 steps completed
Simulation: 50/50 steps completed
Total cost MPC_WTC (N=5): 80.358354
Simulation: 10/50 steps completed
Simulation: 20/50 steps completed
Simulation: 30/50 steps completed
Simulation: 40/50 steps completed
Simulation: 50/50 steps completed
Total cost MPC with terminal cost: 72.738593
CR诊断：||ΔW|| 范围 [1.0972e-02, 2.5031e-01]，阈值=3.7547e-02，后10步均值=3.1824e-02

===== 评估指标 =====
RLMPC:      ACC=72.1582  RMSE=1.2588  Os=0.00%
MPC_long:   ACC=71.2566  RMSE=1.2824  Os=0.00%
MPC w/o TC: ACC=80.3584  RMSE=1.2821  Os=0.00%
MPC + TC:   ACC=72.7386  RMSE=1.2662  Os=0.00%
CR（W收敛步数）= 59
ACT（平均求解耗时）= 0.051082 秒
RLMPC simulation completed.
 ACC=72.16  CR=59（814.6 秒）

===== A_b05（β=0.5, v=[-0.5,0.5]）=====
[10/42] A_b05 试验 1 ...鲁棒配置：σ=0.0500, β=0.5000, κ=1.00, 学习噪声=1, 评估噪声=0
Starting RLMPC online learning and simulation...
  Learning phase: Updating W...
  Norm of W update (delta_W_total_for_k): 5.123636e-01, Norm of W: 5.123636e-01
  Learning phase: Updating W...
  Norm of W update (delta_W_total_for_k): 2.253187e-01, Norm of W: 6.912693e-01
  Learning phase: Updating W...
  Norm of W update (delta_W_total_for_k): 2.145339e-01, Norm of W: 8.656429e-01
  Learning phase: Updating W...
  Norm of W update (delta_W_total_for_k): 2.214231e-01, Norm of W: 1.039129e+00
  Learning phase: Updating W...
  Norm of W update (delta_W_total_for_k): 1.379330e-01, Norm of W: 1.142195e+00
  Learning phase: Updating W...
  Norm of W update (delta_W_total_for_k): 1.633986e-01, Norm of W: 1.268457e+00
  Learning phase: Updating W...
  Norm of W update (delta_W_total_for_k): 1.383496e-01, Norm of W: 1.399836e+00
  Learning phase: Updating W...
  Norm of W update (delta_W_total_for_k): 1.185967e-01, Norm of W: 1.502719e+00
  Learning phase: Updating W...
  Norm of W update (delta_W_total_for_k): 1.702321e-01, Norm of W: 1.662514e+00
  Learning phase: Updating W...
  Norm of W update (delta_W_total_for_k): 1.571266e-01, Norm of W: 1.810217e+00
  Learning phase: Updating W...
  Norm of W update (delta_W_total_for_k): 1.148987e-01, Norm of W: 1.904589e+00
  Learning phase: Updating W...
  Norm of W update (delta_W_total_for_k): 8.974479e-02, Norm of W: 1.991617e+00
  Learning phase: Updating W...
  Norm of W update (delta_W_total_for_k): 9.978833e-02, Norm of W: 2.083485e+00
  Learning phase: Updating W...
  Norm of W update (delta_W_total_for_k): 1.029733e-01, Norm of W: 2.179724e+00
  Learning phase: Updating W...
  Norm of W update (delta_W_total_for_k): 9.766987e-02, Norm of W: 2.248603e+00
  Learning phase: Updating W...
  Norm of W update (delta_W_total_for_k): 9.986754e-02, Norm of W: 2.343614e+00
  Learning phase: Updating W...
  Norm of W update (delta_W_total_for_k): 6.952014e-02, Norm of W: 2.409527e+00
  Learning phase: Updating W...
  Norm of W update (delta_W_total_for_k): 9.942557e-02, Norm of W: 2.502264e+00
  Learning phase: Updating W...
  Norm of W update (delta_W_total_for_k): 9.208005e-02, Norm of W: 2.589034e+00
  Learning phase: Updating W...
  Norm of W update (delta_W_total_for_k): 9.884161e-02, Norm of W: 2.675641e+00
  Learning phase: Updating W...
  Norm of W update (delta_W_total_for_k): 9.876620e-02, Norm of W: 2.754792e+00
  Learning phase: Updating W...
  Norm of W update (delta_W_total_for_k): 8.667970e-02, Norm of W: 2.832529e+00
  Learning phase: Updating W...
  Norm of W update (delta_W_total_for_k): 8.391877e-02, Norm of W: 2.905859e+00
  Learning phase: Updating W...
  Norm of W update (delta_W_total_for_k): 8.300489e-02, Norm of W: 2.985407e+00
  Learning phase: Updating W...
  Norm of W update (delta_W_total_for_k): 9.808028e-02, Norm of W: 3.076216e+00
  Learning phase: Updating W...
  Norm of W update (delta_W_total_for_k): 6.541144e-02, Norm of W: 3.120137e+00
  Learning phase: Updating W...
  Norm of W update (delta_W_total_for_k): 6.938207e-02, Norm of W: 3.177289e+00
  Learning phase: Updating W...
  Norm of W update (delta_W_total_for_k): 9.003292e-02, Norm of W: 3.259168e+00
  Learning phase: Updating W...
  Norm of W update (delta_W_total_for_k): 6.404723e-02, Norm of W: 3.307057e+00
  Learning phase: Updating W...
  Norm of W update (delta_W_total_for_k): 6.301748e-02, Norm of W: 3.364338e+00
  Learning phase: Updating W...
  Norm of W update (delta_W_total_for_k): 7.487303e-02, Norm of W: 3.426987e+00
  Learning phase: Updating W...
  Norm of W update (delta_W_total_for_k): 7.536339e-02, Norm of W: 3.498698e+00
  Learning phase: Updating W...
  Norm of W update (delta_W_total_for_k): 5.569338e-02, Norm of W: 3.535855e+00
  Learning phase: Updating W...
  Norm of W update (delta_W_total_for_k): 8.190542e-02, Norm of W: 3.607870e+00
  Learning phase: Updating W...
  Norm of W update (delta_W_total_for_k): 7.375900e-02, Norm of W: 3.661844e+00
  Learning phase: Updating W...
  Norm of W update (delta_W_total_for_k): 5.905673e-02, Norm of W: 3.711837e+00
  Learning phase: Updating W...
  Norm of W update (delta_W_total_for_k): 5.366592e-02, Norm of W: 3.727285e+00
  Learning phase: Updating W...
  Norm of W update (delta_W_total_for_k): 7.015268e-02, Norm of W: 3.778030e+00
  Learning phase: Updating W...
  Norm of W update (delta_W_total_for_k): 9.202210e-02, Norm of W: 3.845507e+00
  Learning phase: Updating W...
  Norm of W update (delta_W_total_for_k): 8.273299e-02, Norm of W: 3.922840e+00
  Learning phase: Updating W...
  Norm of W update (delta_W_total_for_k): 8.117545e-02, Norm of W: 3.994935e+00
  Learning phase: Updating W...
  Norm of W update (delta_W_total_for_k): 6.112358e-02, Norm of W: 4.030904e+00
  Learning phase: Updating W...
  Norm of W update (delta_W_total_for_k): 5.540594e-02, Norm of W: 4.053155e+00
  Learning phase: Updating W...
  Norm of W update (delta_W_total_for_k): 6.557313e-02, Norm of W: 4.101239e+00
  Learning phase: Updating W...
  Norm of W update (delta_W_total_for_k): 5.604470e-02, Norm of W: 4.143770e+00
  Learning phase: Updating W...
  Norm of W update (delta_W_total_for_k): 5.869059e-02, Norm of W: 4.193283e+00
  Learning phase: Updating W...
  Norm of W update (delta_W_total_for_k): 5.621261e-02, Norm of W: 4.220356e+00
  Learning phase: Updating W...
  Norm of W update (delta_W_total_for_k): 7.345240e-02, Norm of W: 4.285172e+00
  Learning phase: Updating W...
  Norm of W update (delta_W_total_for_k): 7.846051e-02, Norm of W: 4.358157e+00
  Learning phase: Updating W...
  Norm of W update (delta_W_total_for_k): 7.218600e-02, Norm of W: 4.401088e+00
  Learning phase: Updating W...
  Norm of W update (delta_W_total_for_k): 5.734210e-02, Norm of W: 4.442543e+00
  Learning phase: Updating W...
  Norm of W update (delta_W_total_for_k): 7.019950e-02, Norm of W: 4.505915e+00
  Learning phase: Updating W...
  Norm of W update (delta_W_total_for_k): 3.990751e-02, Norm of W: 4.539052e+00
  Learning phase: Updating W...
  Norm of W update (delta_W_total_for_k): 6.370962e-02, Norm of W: 4.594387e+00
  Learning phase: Updating W...
  Norm of W update (delta_W_total_for_k): 8.435780e-02, Norm of W: 4.665677e+00
  Learning phase: Updating W...
  Norm of W update (delta_W_total_for_k): 5.370421e-02, Norm of W: 4.690681e+00
  Learning phase: Updating W...
  Norm of W update (delta_W_total_for_k): 5.433282e-02, Norm of W: 4.738130e+00
  Learning phase: Updating W...
  Norm of W update (delta_W_total_for_k): 7.231056e-02, Norm of W: 4.782375e+00
  Learning phase: Updating W...
  Norm of W update (delta_W_total_for_k): 5.744387e-02, Norm of W: 4.835747e+00
  Learning phase: Updating W...
  Norm of W update (delta_W_total_for_k): 3.783285e-02, Norm of W: 4.863373e+00
  Learning phase: Updating W...
  Norm of W update (delta_W_total_for_k): 4.482945e-02, Norm of W: 4.890439e+00
  Learning phase: Updating W...
  Norm of W update (delta_W_total_for_k): 5.898883e-02, Norm of W: 4.938641e+00
  Learning phase: Updating W...
  Norm of W update (delta_W_total_for_k): 6.636224e-02, Norm of W: 4.988633e+00
  Learning phase: Updating W...
  Norm of W update (delta_W_total_for_k): 4.420996e-02, Norm of W: 5.024875e+00
  Learning phase: Updating W...
  Norm of W update (delta_W_total_for_k): 7.648941e-02, Norm of W: 5.094601e+00
  Learning phase: Updating W...
  Norm of W update (delta_W_total_for_k): 5.300123e-02, Norm of W: 5.143858e+00
  Learning phase: Updating W...
  Norm of W update (delta_W_total_for_k): 3.182524e-02, Norm of W: 5.165034e+00
  Learning phase: Updating W...
  Norm of W update (delta_W_total_for_k): 5.214327e-02, Norm of W: 5.200082e+00
  Learning phase: Updating W...
  Norm of W update (delta_W_total_for_k): 6.010495e-02, Norm of W: 5.224017e+00
  Learning phase: Updating W...
  Norm of W update (delta_W_total_for_k): 6.270632e-02, Norm of W: 5.283155e+00
  Learning phase: Updating W...
  Norm of W update (delta_W_total_for_k): 5.371119e-02, Norm of W: 5.327493e+00
  Learning phase: Updating W...
  Norm of W update (delta_W_total_for_k): 3.027165e-02, Norm of W: 5.348350e+00
  Learning phase: Updating W...
  Norm of W update (delta_W_total_for_k): 5.045201e-02, Norm of W: 5.389468e+00
  Learning phase: Updating W...
  Norm of W update (delta_W_total_for_k): 5.296869e-02, Norm of W: 5.420523e+00
  Learning phase: Updating W...
  Norm of W update (delta_W_total_for_k): 5.367286e-02, Norm of W: 5.466914e+00
  Learning phase: Updating W...
  Norm of W update (delta_W_total_for_k): 5.248638e-02, Norm of W: 5.514305e+00
  Learning phase: Updating W...
  Norm of W update (delta_W_total_for_k): 4.795256e-02, Norm of W: 5.555532e+00
  Learning phase: Updating W...
  Norm of W update (delta_W_total_for_k): 4.895193e-02, Norm of W: 5.601411e+00
  Learning phase: Updating W...
  Norm of W update (delta_W_total_for_k): 4.107439e-02, Norm of W: 5.610381e+00
  Learning phase: Updating W...
  Norm of W update (delta_W_total_for_k): 8.165585e-02, Norm of W: 5.681714e+00
  Learning phase: Updating W...
  Norm of W update (delta_W_total_for_k): 4.000152e-02, Norm of W: 5.713979e+00
  Learning phase: Updating W...
  Norm of W update (delta_W_total_for_k): 5.618001e-02, Norm of W: 5.743119e+00
  Learning phase: Updating W...
  Norm of W update (delta_W_total_for_k): 4.333406e-02, Norm of W: 5.773322e+00
  Learning phase: Updating W...
  Norm of W update (delta_W_total_for_k): 4.596523e-02, Norm of W: 5.814270e+00
  Learning phase: Updating W...
  Norm of W update (delta_W_total_for_k): 6.785307e-02, Norm of W: 5.880186e+00
  Learning phase: Updating W...
  Norm of W update (delta_W_total_for_k): 4.057033e-02, Norm of W: 5.916205e+00
  Learning phase: Updating W...
  Norm of W update (delta_W_total_for_k): 6.716014e-02, Norm of W: 5.980618e+00
  Learning phase: Updating W...
  Norm of W update (delta_W_total_for_k): 4.579192e-02, Norm of W: 6.023138e+00
  Learning phase: Updating W...
  Norm of W update (delta_W_total_for_k): 4.285961e-02, Norm of W: 6.058495e+00
  Learning phase: Updating W...
  Norm of W update (delta_W_total_for_k): 4.693900e-02, Norm of W: 6.073637e+00
  Learning phase: Updating W...
  Norm of W update (delta_W_total_for_k): 3.763446e-02, Norm of W: 6.103899e+00
  Learning phase: Updating W...
  Norm of W update (delta_W_total_for_k): 3.926650e-02, Norm of W: 6.125609e+00
  Learning phase: Updating W...
  Norm of W update (delta_W_total_for_k): 4.407804e-02, Norm of W: 6.144479e+00
  Learning phase: Updating W...
  Norm of W update (delta_W_total_for_k): 3.747291e-02, Norm of W: 6.174829e+00
  Learning phase: Updating W...
  Norm of W update (delta_W_total_for_k): 3.034204e-02, Norm of W: 6.191638e+00
  Learning phase: Updating W...
  Norm of W update (delta_W_total_for_k): 4.485348e-02, Norm of W: 6.234359e+00
  Learning phase: Updating W...
  Norm of W update (delta_W_total_for_k): 5.322531e-02, Norm of W: 6.254994e+00
  Learning phase: Updating W...
  Norm of W update (delta_W_total_for_k): 4.702284e-02, Norm of W: 6.292456e+00
  Learning phase: Updating W...
  Norm of W update (delta_W_total_for_k): 3.502077e-02, Norm of W: 6.320403e+00
  Learning phase: Updating W...
  Norm of W update (delta_W_total_for_k): 4.210717e-02, Norm of W: 6.326643e+00
Target reached at step k=124.
Evaluating final policy (RLMPC Epi. 2)...
Simulation: 10/50 steps completed
Simulation: 20/50 steps completed
Simulation: 30/50 steps completed
Simulation: 40/50 steps completed
Simulation: 50/50 steps completed
Total cost RLMPC (Epi. 2 with final W): 71.661638
Comparing with baseline controllers...
Running traditional MPC with horizon 20...
Simulation: 10/50 steps completed
Simulation: 20/50 steps completed
Simulation: 30/50 steps completed
Simulation: 40/50 steps completed
Simulation: 50/50 steps completed
Total cost MPC_long: 71.256614
Simulation: 10/50 steps completed
Simulation: 20/50 steps completed
Simulation: 30/50 steps completed
Simulation: 40/50 steps completed
Simulation: 50/50 steps completed
Total cost MPC_WTC (N=5): 80.358354
Simulation: 10/50 steps completed
Simulation: 20/50 steps completed
Simulation: 30/50 steps completed
Simulation: 40/50 steps completed
Simulation: 50/50 steps completed
Total cost MPC with terminal cost: 72.738593
CR诊断：||ΔW|| 范围 [3.0272e-02, 5.1236e-01]，阈值=7.6855e-02，后10步均值=4.1586e-02

===== 评估指标 =====
RLMPC:      ACC=71.6616  RMSE=1.2636  Os=0.00%
MPC_long:   ACC=71.2566  RMSE=1.2824  Os=0.00%
MPC w/o TC: ACC=80.3584  RMSE=1.2821  Os=0.00%
MPC + TC:   ACC=72.7386  RMSE=1.2662  Os=0.00%
CR（W收敛步数）= 29
ACT（平均求解耗时）= 0.058521 秒
RLMPC simulation completed.
 ACC=71.66  CR=29（735.3 秒）
[11/42] A_b05 试验 2 ...鲁棒配置：σ=0.0500, β=0.5000, κ=1.00, 学习噪声=1, 评估噪声=0
Starting RLMPC online learning and simulation...
  Learning phase: Updating W...
  Norm of W update (delta_W_total_for_k): 4.898344e-01, Norm of W: 4.898344e-01
  Learning phase: Updating W...
  Norm of W update (delta_W_total_for_k): 2.072568e-01, Norm of W: 6.731037e-01
  Learning phase: Updating W...
  Norm of W update (delta_W_total_for_k): 2.479404e-01, Norm of W: 8.615257e-01
  Learning phase: Updating W...
  Norm of W update (delta_W_total_for_k): 1.546555e-01, Norm of W: 9.469000e-01
  Learning phase: Updating W...
  Norm of W update (delta_W_total_for_k): 2.000811e-01, Norm of W: 1.122188e+00
  Learning phase: Updating W...
  Norm of W update (delta_W_total_for_k): 1.970076e-01, Norm of W: 1.311745e+00
  Learning phase: Updating W...
  Norm of W update (delta_W_total_for_k): 1.451363e-01, Norm of W: 1.436794e+00
  Learning phase: Updating W...
  Norm of W update (delta_W_total_for_k): 1.407492e-01, Norm of W: 1.563851e+00
  Learning phase: Updating W...
  Norm of W update (delta_W_total_for_k): 1.162035e-01, Norm of W: 1.673297e+00
  Learning phase: Updating W...
  Norm of W update (delta_W_total_for_k): 1.514229e-01, Norm of W: 1.806982e+00
  Learning phase: Updating W...
  Norm of W update (delta_W_total_for_k): 1.038490e-01, Norm of W: 1.902883e+00
  Learning phase: Updating W...
  Norm of W update (delta_W_total_for_k): 1.350787e-01, Norm of W: 2.027772e+00
  Learning phase: Updating W...
  Norm of W update (delta_W_total_for_k): 1.133930e-01, Norm of W: 2.133513e+00
  Learning phase: Updating W...
  Norm of W update (delta_W_total_for_k): 8.265892e-02, Norm of W: 2.192855e+00
  Learning phase: Updating W...
  Norm of W update (delta_W_total_for_k): 9.883182e-02, Norm of W: 2.283875e+00
  Learning phase: Updating W...
  Norm of W update (delta_W_total_for_k): 1.091711e-01, Norm of W: 2.390650e+00
  Learning phase: Updating W...
  Norm of W update (delta_W_total_for_k): 9.885048e-02, Norm of W: 2.460091e+00
  Learning phase: Updating W...
  Norm of W update (delta_W_total_for_k): 9.821884e-02, Norm of W: 2.544180e+00
  Learning phase: Updating W...
  Norm of W update (delta_W_total_for_k): 7.141809e-02, Norm of W: 2.609512e+00
  Learning phase: Updating W...
  Norm of W update (delta_W_total_for_k): 1.161826e-01, Norm of W: 2.708007e+00
  Learning phase: Updating W...
  Norm of W update (delta_W_total_for_k): 8.669375e-02, Norm of W: 2.781042e+00
  Learning phase: Updating W...
  Norm of W update (delta_W_total_for_k): 8.110881e-02, Norm of W: 2.857016e+00
  Learning phase: Updating W...
  Norm of W update (delta_W_total_for_k): 1.052644e-01, Norm of W: 2.957180e+00
  Learning phase: Updating W...
  Norm of W update (delta_W_total_for_k): 8.030210e-02, Norm of W: 3.025648e+00
  Learning phase: Updating W...
  Norm of W update (delta_W_total_for_k): 7.424542e-02, Norm of W: 3.091904e+00
  Learning phase: Updating W...
  Norm of W update (delta_W_total_for_k): 8.836230e-02, Norm of W: 3.144196e+00
  Learning phase: Updating W...
  Norm of W update (delta_W_total_for_k): 9.703228e-02, Norm of W: 3.235346e+00
  Learning phase: Updating W...
  Norm of W update (delta_W_total_for_k): 6.742200e-02, Norm of W: 3.296746e+00
  Learning phase: Updating W...
  Norm of W update (delta_W_total_for_k): 6.978315e-02, Norm of W: 3.359851e+00
  Learning phase: Updating W...
  Norm of W update (delta_W_total_for_k): 8.740230e-02, Norm of W: 3.432091e+00
  Learning phase: Updating W...
  Norm of W update (delta_W_total_for_k): 7.546673e-02, Norm of W: 3.488809e+00
  Learning phase: Updating W...
  Norm of W update (delta_W_total_for_k): 6.600423e-02, Norm of W: 3.540923e+00
  Learning phase: Updating W...
  Norm of W update (delta_W_total_for_k): 6.931492e-02, Norm of W: 3.600833e+00
  Learning phase: Updating W...
  Norm of W update (delta_W_total_for_k): 7.351843e-02, Norm of W: 3.665067e+00
  Learning phase: Updating W...
  Norm of W update (delta_W_total_for_k): 6.091537e-02, Norm of W: 3.717446e+00
  Learning phase: Updating W...
  Norm of W update (delta_W_total_for_k): 8.391129e-02, Norm of W: 3.786473e+00
  Learning phase: Updating W...
  Norm of W update (delta_W_total_for_k): 5.205308e-02, Norm of W: 3.831214e+00
  Learning phase: Updating W...
  Norm of W update (delta_W_total_for_k): 6.241433e-02, Norm of W: 3.869097e+00
  Learning phase: Updating W...
  Norm of W update (delta_W_total_for_k): 6.981481e-02, Norm of W: 3.931448e+00
  Learning phase: Updating W...
  Norm of W update (delta_W_total_for_k): 5.631815e-02, Norm of W: 3.984286e+00
  Learning phase: Updating W...
  Norm of W update (delta_W_total_for_k): 6.565700e-02, Norm of W: 4.038226e+00
  Learning phase: Updating W...
  Norm of W update (delta_W_total_for_k): 8.427524e-02, Norm of W: 4.112144e+00
  Learning phase: Updating W...
  Norm of W update (delta_W_total_for_k): 7.462432e-02, Norm of W: 4.158273e+00
  Learning phase: Updating W...
  Norm of W update (delta_W_total_for_k): 5.016102e-02, Norm of W: 4.197322e+00
  Learning phase: Updating W...
  Norm of W update (delta_W_total_for_k): 5.987846e-02, Norm of W: 4.254282e+00
  Learning phase: Updating W...
  Norm of W update (delta_W_total_for_k): 5.549829e-02, Norm of W: 4.302451e+00
  Learning phase: Updating W...
  Norm of W update (delta_W_total_for_k): 5.871395e-02, Norm of W: 4.348941e+00
  Learning phase: Updating W...
  Norm of W update (delta_W_total_for_k): 5.261348e-02, Norm of W: 4.388127e+00
  Learning phase: Updating W...
  Norm of W update (delta_W_total_for_k): 5.072483e-02, Norm of W: 4.424718e+00
  Learning phase: Updating W...
  Norm of W update (delta_W_total_for_k): 6.542958e-02, Norm of W: 4.485944e+00
  Learning phase: Updating W...
  Norm of W update (delta_W_total_for_k): 6.294637e-02, Norm of W: 4.481986e+00
  Learning phase: Updating W...
  Norm of W update (delta_W_total_for_k): 6.002072e-02, Norm of W: 4.531054e+00
  Learning phase: Updating W...
  Norm of W update (delta_W_total_for_k): 6.059881e-02, Norm of W: 4.563299e+00
  Learning phase: Updating W...
  Norm of W update (delta_W_total_for_k): 5.765482e-02, Norm of W: 4.603684e+00
  Learning phase: Updating W...
  Norm of W update (delta_W_total_for_k): 7.232291e-02, Norm of W: 4.666004e+00
  Learning phase: Updating W...
  Norm of W update (delta_W_total_for_k): 5.729430e-02, Norm of W: 4.717421e+00
  Learning phase: Updating W...
  Norm of W update (delta_W_total_for_k): 5.077201e-02, Norm of W: 4.758253e+00
  Learning phase: Updating W...
  Norm of W update (delta_W_total_for_k): 5.679108e-02, Norm of W: 4.804605e+00
  Learning phase: Updating W...
  Norm of W update (delta_W_total_for_k): 7.467592e-02, Norm of W: 4.861920e+00
  Learning phase: Updating W...
  Norm of W update (delta_W_total_for_k): 6.709712e-02, Norm of W: 4.924222e+00
  Learning phase: Updating W...
  Norm of W update (delta_W_total_for_k): 5.560868e-02, Norm of W: 4.958309e+00
  Learning phase: Updating W...
  Norm of W update (delta_W_total_for_k): 6.333314e-02, Norm of W: 5.016491e+00
  Learning phase: Updating W...
  Norm of W update (delta_W_total_for_k): 4.013287e-02, Norm of W: 5.053302e+00
  Learning phase: Updating W...
  Norm of W update (delta_W_total_for_k): 5.129956e-02, Norm of W: 5.089645e+00
  Learning phase: Updating W...
  Norm of W update (delta_W_total_for_k): 5.543754e-02, Norm of W: 5.136087e+00
  Learning phase: Updating W...
  Norm of W update (delta_W_total_for_k): 5.105558e-02, Norm of W: 5.153015e+00
  Learning phase: Updating W...
  Norm of W update (delta_W_total_for_k): 5.288358e-02, Norm of W: 5.193993e+00
  Learning phase: Updating W...
  Norm of W update (delta_W_total_for_k): 4.214982e-02, Norm of W: 5.223564e+00
  Learning phase: Updating W...
  Norm of W update (delta_W_total_for_k): 4.353737e-02, Norm of W: 5.252981e+00
  Learning phase: Updating W...
  Norm of W update (delta_W_total_for_k): 3.924255e-02, Norm of W: 5.287069e+00
  Learning phase: Updating W...
  Norm of W update (delta_W_total_for_k): 6.172502e-02, Norm of W: 5.345575e+00
  Learning phase: Updating W...
  Norm of W update (delta_W_total_for_k): 4.732239e-02, Norm of W: 5.376680e+00
  Learning phase: Updating W...
  Norm of W update (delta_W_total_for_k): 4.577336e-02, Norm of W: 5.417612e+00
  Learning phase: Updating W...
  Norm of W update (delta_W_total_for_k): 4.016513e-02, Norm of W: 5.442262e+00
  Learning phase: Updating W...
  Norm of W update (delta_W_total_for_k): 6.562670e-02, Norm of W: 5.499901e+00
  Learning phase: Updating W...
  Norm of W update (delta_W_total_for_k): 6.636610e-02, Norm of W: 5.564035e+00
  Learning phase: Updating W...
  Norm of W update (delta_W_total_for_k): 5.428352e-02, Norm of W: 5.594462e+00
  Learning phase: Updating W...
  Norm of W update (delta_W_total_for_k): 4.383506e-02, Norm of W: 5.632632e+00
  Learning phase: Updating W...
  Norm of W update (delta_W_total_for_k): 7.442985e-02, Norm of W: 5.699576e+00
  Learning phase: Updating W...
  Norm of W update (delta_W_total_for_k): 4.530884e-02, Norm of W: 5.741272e+00
  Learning phase: Updating W...
  Norm of W update (delta_W_total_for_k): 3.819207e-02, Norm of W: 5.771443e+00
  Learning phase: Updating W...
  Norm of W update (delta_W_total_for_k): 7.228294e-02, Norm of W: 5.834618e+00
  Learning phase: Updating W...
  Norm of W update (delta_W_total_for_k): 2.449870e-02, Norm of W: 5.849465e+00
  Learning phase: Updating W...
  Norm of W update (delta_W_total_for_k): 2.789499e-02, Norm of W: 5.874770e+00
  Learning phase: Updating W...
  Norm of W update (delta_W_total_for_k): 4.470802e-02, Norm of W: 5.914432e+00
  Learning phase: Updating W...
  Norm of W update (delta_W_total_for_k): 2.705254e-02, Norm of W: 5.923648e+00
  Learning phase: Updating W...
  Norm of W update (delta_W_total_for_k): 4.264455e-02, Norm of W: 5.959770e+00
  Learning phase: Updating W...
  Norm of W update (delta_W_total_for_k): 7.925441e-02, Norm of W: 5.978024e+00
  Learning phase: Updating W...
  Norm of W update (delta_W_total_for_k): 7.844314e-02, Norm of W: 6.048098e+00
  Learning phase: Updating W...
  Norm of W update (delta_W_total_for_k): 4.583237e-02, Norm of W: 6.075944e+00
  Learning phase: Updating W...
  Norm of W update (delta_W_total_for_k): 4.572978e-02, Norm of W: 6.091318e+00
  Learning phase: Updating W...
  Norm of W update (delta_W_total_for_k): 3.346292e-02, Norm of W: 6.118198e+00
  Learning phase: Updating W...
  Norm of W update (delta_W_total_for_k): 2.822564e-02, Norm of W: 6.131548e+00
  Learning phase: Updating W...
  Norm of W update (delta_W_total_for_k): 4.524917e-02, Norm of W: 6.146734e+00
  Learning phase: Updating W...
  Norm of W update (delta_W_total_for_k): 3.044976e-02, Norm of W: 6.166240e+00
  Learning phase: Updating W...
  Norm of W update (delta_W_total_for_k): 3.746104e-02, Norm of W: 6.181226e+00
  Learning phase: Updating W...
  Norm of W update (delta_W_total_for_k): 6.203240e-02, Norm of W: 6.234820e+00
  Learning phase: Updating W...
  Norm of W update (delta_W_total_for_k): 5.587349e-02, Norm of W: 6.286287e+00
  Learning phase: Updating W...
  Norm of W update (delta_W_total_for_k): 2.164973e-02, Norm of W: 6.305436e+00
  Learning phase: Updating W...
  Norm of W update (delta_W_total_for_k): 4.296299e-02, Norm of W: 6.345707e+00
Target reached at step k=106.
Evaluating final policy (RLMPC Epi. 2)...
Simulation: 10/50 steps completed
Simulation: 20/50 steps completed
Simulation: 30/50 steps completed
Simulation: 40/50 steps completed
Simulation: 50/50 steps completed
Total cost RLMPC (Epi. 2 with final W): 71.649536
Comparing with baseline controllers...
Running traditional MPC with horizon 20...
Simulation: 10/50 steps completed
Simulation: 20/50 steps completed
Simulation: 30/50 steps completed
Simulation: 40/50 steps completed
Simulation: 50/50 steps completed
Total cost MPC_long: 71.256614
Simulation: 10/50 steps completed
Simulation: 20/50 steps completed
Simulation: 30/50 steps completed
Simulation: 40/50 steps completed
Simulation: 50/50 steps completed
Total cost MPC_WTC (N=5): 80.358354
Simulation: 10/50 steps completed
Simulation: 20/50 steps completed
Simulation: 30/50 steps completed
Simulation: 40/50 steps completed
Simulation: 50/50 steps completed
Total cost MPC with terminal cost: 72.738593
CR诊断：||ΔW|| 范围 [2.1650e-02, 4.8983e-01]，阈值=7.3475e-02，后10步均值=4.0597e-02

===== 评估指标 =====
RLMPC:      ACC=71.6495  RMSE=1.2637  Os=0.00%
MPC_long:   ACC=71.2566  RMSE=1.2824  Os=0.00%
MPC w/o TC: ACC=80.3584  RMSE=1.2821  Os=0.00%
MPC + TC:   ACC=72.7386  RMSE=1.2662  Os=0.00%
CR（W收敛步数）= 37
ACT（平均求解耗时）= 0.058895 秒
RLMPC simulation completed.
 ACC=71.65  CR=37（731.7 秒）
[12/42] A_b05 试验 3 ...鲁棒配置：σ=0.0500, β=0.5000, κ=1.00, 学习噪声=1, 评估噪声=0
Starting RLMPC online learning and simulation...
  Learning phase: Updating W...
  Norm of W update (delta_W_total_for_k): 4.862631e-01, Norm of W: 4.862631e-01
  Learning phase: Updating W...
  Norm of W update (delta_W_total_for_k): 2.643704e-01, Norm of W: 7.020658e-01
  Learning phase: Updating W...
  Norm of W update (delta_W_total_for_k): 2.377238e-01, Norm of W: 8.275214e-01
  Learning phase: Updating W...
  Norm of W update (delta_W_total_for_k): 2.177428e-01, Norm of W: 1.022085e+00
  Learning phase: Updating W...
  Norm of W update (delta_W_total_for_k): 1.811846e-01, Norm of W: 1.170036e+00
  Learning phase: Updating W...
  Norm of W update (delta_W_total_for_k): 1.495800e-01, Norm of W: 1.300324e+00
  Learning phase: Updating W...
  Norm of W update (delta_W_total_for_k): 1.399012e-01, Norm of W: 1.419880e+00
  Learning phase: Updating W...
  Norm of W update (delta_W_total_for_k): 1.470616e-01, Norm of W: 1.546382e+00
  Learning phase: Updating W...
  Norm of W update (delta_W_total_for_k): 1.480237e-01, Norm of W: 1.681515e+00
  Learning phase: Updating W...
  Norm of W update (delta_W_total_for_k): 1.219940e-01, Norm of W: 1.793909e+00
  Learning phase: Updating W...
  Norm of W update (delta_W_total_for_k): 1.097944e-01, Norm of W: 1.894391e+00
  Learning phase: Updating W...
  Norm of W update (delta_W_total_for_k): 9.454081e-02, Norm of W: 1.985492e+00
  Learning phase: Updating W...
  Norm of W update (delta_W_total_for_k): 1.028012e-01, Norm of W: 2.078990e+00
  Learning phase: Updating W...
  Norm of W update (delta_W_total_for_k): 1.039751e-01, Norm of W: 2.174205e+00
  Learning phase: Updating W...
  Norm of W update (delta_W_total_for_k): 1.016607e-01, Norm of W: 2.270021e+00
  Learning phase: Updating W...
  Norm of W update (delta_W_total_for_k): 1.253689e-01, Norm of W: 2.367408e+00
  Learning phase: Updating W...
  Norm of W update (delta_W_total_for_k): 9.232158e-02, Norm of W: 2.450156e+00
  Learning phase: Updating W...
  Norm of W update (delta_W_total_for_k): 8.788423e-02, Norm of W: 2.531186e+00
  Learning phase: Updating W...
  Norm of W update (delta_W_total_for_k): 7.740240e-02, Norm of W: 2.597649e+00
  Learning phase: Updating W...
  Norm of W update (delta_W_total_for_k): 7.897897e-02, Norm of W: 2.652956e+00
  Learning phase: Updating W...
  Norm of W update (delta_W_total_for_k): 7.967707e-02, Norm of W: 2.728407e+00
  Learning phase: Updating W...
  Norm of W update (delta_W_total_for_k): 7.069719e-02, Norm of W: 2.792903e+00
  Learning phase: Updating W...
  Norm of W update (delta_W_total_for_k): 9.402835e-02, Norm of W: 2.880420e+00
  Learning phase: Updating W...
  Norm of W update (delta_W_total_for_k): 6.396243e-02, Norm of W: 2.916624e+00
  Learning phase: Updating W...
  Norm of W update (delta_W_total_for_k): 8.766875e-02, Norm of W: 2.996214e+00
  Learning phase: Updating W...
  Norm of W update (delta_W_total_for_k): 6.973335e-02, Norm of W: 3.046993e+00
  Learning phase: Updating W...
  Norm of W update (delta_W_total_for_k): 8.784417e-02, Norm of W: 3.113837e+00
  Learning phase: Updating W...
  Norm of W update (delta_W_total_for_k): 8.431331e-02, Norm of W: 3.194094e+00
  Learning phase: Updating W...
  Norm of W update (delta_W_total_for_k): 8.527706e-02, Norm of W: 3.262275e+00
  Learning phase: Updating W...
  Norm of W update (delta_W_total_for_k): 7.482698e-02, Norm of W: 3.333708e+00
  Learning phase: Updating W...
  Norm of W update (delta_W_total_for_k): 9.080559e-02, Norm of W: 3.414331e+00
  Learning phase: Updating W...
  Norm of W update (delta_W_total_for_k): 6.374319e-02, Norm of W: 3.451749e+00
  Learning phase: Updating W...
  Norm of W update (delta_W_total_for_k): 4.613590e-02, Norm of W: 3.486443e+00
  Learning phase: Updating W...
  Norm of W update (delta_W_total_for_k): 5.297321e-02, Norm of W: 3.517826e+00
  Learning phase: Updating W...
  Norm of W update (delta_W_total_for_k): 6.724015e-02, Norm of W: 3.576317e+00
  Learning phase: Updating W...
  Norm of W update (delta_W_total_for_k): 9.910047e-02, Norm of W: 3.667730e+00
  Learning phase: Updating W...
  Norm of W update (delta_W_total_for_k): 9.394557e-02, Norm of W: 3.702211e+00
  Learning phase: Updating W...
  Norm of W update (delta_W_total_for_k): 8.129470e-02, Norm of W: 3.777294e+00
  Learning phase: Updating W...
  Norm of W update (delta_W_total_for_k): 8.824420e-02, Norm of W: 3.841929e+00
  Learning phase: Updating W...
  Norm of W update (delta_W_total_for_k): 6.307421e-02, Norm of W: 3.884552e+00
  Learning phase: Updating W...
  Norm of W update (delta_W_total_for_k): 6.348734e-02, Norm of W: 3.932398e+00
  Learning phase: Updating W...
  Norm of W update (delta_W_total_for_k): 5.785192e-02, Norm of W: 3.983370e+00
  Learning phase: Updating W...
  Norm of W update (delta_W_total_for_k): 5.747255e-02, Norm of W: 4.035541e+00
  Learning phase: Updating W...
  Norm of W update (delta_W_total_for_k): 7.226822e-02, Norm of W: 4.055383e+00
  Learning phase: Updating W...
  Norm of W update (delta_W_total_for_k): 7.476614e-02, Norm of W: 4.109831e+00
  Learning phase: Updating W...
  Norm of W update (delta_W_total_for_k): 5.017123e-02, Norm of W: 4.152661e+00
  Learning phase: Updating W...
  Norm of W update (delta_W_total_for_k): 4.962191e-02, Norm of W: 4.194192e+00
  Learning phase: Updating W...
  Norm of W update (delta_W_total_for_k): 5.176911e-02, Norm of W: 4.224395e+00
  Learning phase: Updating W...
  Norm of W update (delta_W_total_for_k): 7.124442e-02, Norm of W: 4.290671e+00
  Learning phase: Updating W...
  Norm of W update (delta_W_total_for_k): 4.344095e-02, Norm of W: 4.324796e+00
  Learning phase: Updating W...
  Norm of W update (delta_W_total_for_k): 5.798565e-02, Norm of W: 4.374725e+00
  Learning phase: Updating W...
  Norm of W update (delta_W_total_for_k): 5.565439e-02, Norm of W: 4.427109e+00
  Learning phase: Updating W...
  Norm of W update (delta_W_total_for_k): 4.360148e-02, Norm of W: 4.467830e+00
  Learning phase: Updating W...
  Norm of W update (delta_W_total_for_k): 6.541197e-02, Norm of W: 4.499405e+00
  Learning phase: Updating W...
  Norm of W update (delta_W_total_for_k): 6.057951e-02, Norm of W: 4.551166e+00
  Learning phase: Updating W...
  Norm of W update (delta_W_total_for_k): 7.904970e-02, Norm of W: 4.581782e+00
  Learning phase: Updating W...
  Norm of W update (delta_W_total_for_k): 5.174032e-02, Norm of W: 4.617054e+00
  Learning phase: Updating W...
  Norm of W update (delta_W_total_for_k): 5.749030e-02, Norm of W: 4.663721e+00
  Learning phase: Updating W...
  Norm of W update (delta_W_total_for_k): 6.760957e-02, Norm of W: 4.718280e+00
  Learning phase: Updating W...
  Norm of W update (delta_W_total_for_k): 5.976534e-02, Norm of W: 4.773359e+00
  Learning phase: Updating W...
  Norm of W update (delta_W_total_for_k): 6.325739e-02, Norm of W: 4.832114e+00
  Learning phase: Updating W...
  Norm of W update (delta_W_total_for_k): 6.202488e-02, Norm of W: 4.890139e+00
  Learning phase: Updating W...
  Norm of W update (delta_W_total_for_k): 7.601978e-02, Norm of W: 4.962837e+00
  Learning phase: Updating W...
  Norm of W update (delta_W_total_for_k): 4.900081e-02, Norm of W: 5.008015e+00
  Learning phase: Updating W...
  Norm of W update (delta_W_total_for_k): 5.298467e-02, Norm of W: 5.046813e+00
  Learning phase: Updating W...
  Norm of W update (delta_W_total_for_k): 4.064330e-02, Norm of W: 5.079837e+00
  Learning phase: Updating W...
  Norm of W update (delta_W_total_for_k): 3.942120e-02, Norm of W: 5.101231e+00
  Learning phase: Updating W...
  Norm of W update (delta_W_total_for_k): 7.575639e-02, Norm of W: 5.169158e+00
  Learning phase: Updating W...
  Norm of W update (delta_W_total_for_k): 6.989778e-02, Norm of W: 5.224351e+00
  Learning phase: Updating W...
  Norm of W update (delta_W_total_for_k): 4.570961e-02, Norm of W: 5.246887e+00
  Learning phase: Updating W...
  Norm of W update (delta_W_total_for_k): 7.477063e-02, Norm of W: 5.315130e+00
  Learning phase: Updating W...
  Norm of W update (delta_W_total_for_k): 5.775648e-02, Norm of W: 5.351241e+00
  Learning phase: Updating W...
  Norm of W update (delta_W_total_for_k): 7.901193e-02, Norm of W: 5.412801e+00
  Learning phase: Updating W...
  Norm of W update (delta_W_total_for_k): 3.805326e-02, Norm of W: 5.441199e+00
  Learning phase: Updating W...
  Norm of W update (delta_W_total_for_k): 3.216324e-02, Norm of W: 5.448781e+00
  Learning phase: Updating W...
  Norm of W update (delta_W_total_for_k): 4.091529e-02, Norm of W: 5.485503e+00
  Learning phase: Updating W...
  Norm of W update (delta_W_total_for_k): 3.343557e-02, Norm of W: 5.511200e+00
  Learning phase: Updating W...
  Norm of W update (delta_W_total_for_k): 6.726148e-02, Norm of W: 5.548132e+00
  Learning phase: Updating W...
  Norm of W update (delta_W_total_for_k): 5.566338e-02, Norm of W: 5.583428e+00
  Learning phase: Updating W...
  Norm of W update (delta_W_total_for_k): 7.980115e-02, Norm of W: 5.627428e+00
  Learning phase: Updating W...
  Norm of W update (delta_W_total_for_k): 7.207001e-02, Norm of W: 5.673763e+00
  Learning phase: Updating W...
  Norm of W update (delta_W_total_for_k): 4.303447e-02, Norm of W: 5.713262e+00
  Learning phase: Updating W...
  Norm of W update (delta_W_total_for_k): 3.346187e-02, Norm of W: 5.737935e+00
  Learning phase: Updating W...
  Norm of W update (delta_W_total_for_k): 3.098755e-02, Norm of W: 5.765434e+00
  Learning phase: Updating W...
  Norm of W update (delta_W_total_for_k): 2.686094e-02, Norm of W: 5.781174e+00
  Learning phase: Updating W...
  Norm of W update (delta_W_total_for_k): 5.765222e-02, Norm of W: 5.836523e+00
  Learning phase: Updating W...
  Norm of W update (delta_W_total_for_k): 4.459261e-02, Norm of W: 5.878626e+00
  Learning phase: Updating W...
  Norm of W update (delta_W_total_for_k): 4.045541e-02, Norm of W: 5.913260e+00
  Learning phase: Updating W...
  Norm of W update (delta_W_total_for_k): 4.199402e-02, Norm of W: 5.949446e+00
  Learning phase: Updating W...
  Norm of W update (delta_W_total_for_k): 4.577511e-02, Norm of W: 5.990678e+00
  Learning phase: Updating W...
  Norm of W update (delta_W_total_for_k): 4.350567e-02, Norm of W: 6.032394e+00
  Learning phase: Updating W...
  Norm of W update (delta_W_total_for_k): 6.960728e-02, Norm of W: 6.091737e+00
  Learning phase: Updating W...
  Norm of W update (delta_W_total_for_k): 4.246169e-02, Norm of W: 6.122334e+00
  Learning phase: Updating W...
  Norm of W update (delta_W_total_for_k): 2.698709e-02, Norm of W: 6.140455e+00
  Learning phase: Updating W...
  Norm of W update (delta_W_total_for_k): 5.339482e-02, Norm of W: 6.148967e+00
  Learning phase: Updating W...
  Norm of W update (delta_W_total_for_k): 3.658591e-02, Norm of W: 6.164989e+00
  Learning phase: Updating W...
  Norm of W update (delta_W_total_for_k): 5.239537e-02, Norm of W: 6.212745e+00
  Learning phase: Updating W...
  Norm of W update (delta_W_total_for_k): 4.514372e-02, Norm of W: 6.223024e+00
  Learning phase: Updating W...
  Norm of W update (delta_W_total_for_k): 4.314217e-02, Norm of W: 6.263364e+00
  Learning phase: Updating W...
  Norm of W update (delta_W_total_for_k): 4.163320e-02, Norm of W: 6.295350e+00
Evaluating final policy (RLMPC Epi. 2)...
Simulation: 10/50 steps completed
Simulation: 20/50 steps completed
Simulation: 30/50 steps completed
Simulation: 40/50 steps completed
Simulation: 50/50 steps completed
Total cost RLMPC (Epi. 2 with final W): 71.641315
Comparing with baseline controllers...
Running traditional MPC with horizon 20...
Simulation: 10/50 steps completed
Simulation: 20/50 steps completed
Simulation: 30/50 steps completed
Simulation: 40/50 steps completed
Simulation: 50/50 steps completed
Total cost MPC_long: 71.256614
Simulation: 10/50 steps completed
Simulation: 20/50 steps completed
Simulation: 30/50 steps completed
Simulation: 40/50 steps completed
Simulation: 50/50 steps completed
Total cost MPC_WTC (N=5): 80.358354
Simulation: 10/50 steps completed
Simulation: 20/50 steps completed
Simulation: 30/50 steps completed
Simulation: 40/50 steps completed
Simulation: 50/50 steps completed
Total cost MPC with terminal cost: 72.738593
CR诊断：||ΔW|| 范围 [2.6861e-02, 4.8626e-01]，阈值=7.2939e-02，后10步均值=4.5900e-02

===== 评估指标 =====
RLMPC:      ACC=71.6413  RMSE=1.2638  Os=0.00%
MPC_long:   ACC=71.2566  RMSE=1.2824  Os=0.00%
MPC w/o TC: ACC=80.3584  RMSE=1.2821  Os=0.00%
MPC + TC:   ACC=72.7386  RMSE=1.2662  Os=0.00%
CR（W收敛步数）= 40
ACT（平均求解耗时）= 0.054535 秒
RLMPC simulation completed.
 ACC=71.64  CR=40（738.9 秒）

===== B1_b00（β=0.0, v=[-1.0,1.0]）=====
[13/42] B1_b00 试验 1 ...鲁棒配置：σ=0.0500, β=0.0000, κ=1.00, 学习噪声=0, 评估噪声=0
Starting RLMPC online learning and simulation...
  Learning phase: Updating W...
  Norm of W update (delta_W_total_for_k): 4.842696e-01, Norm of W: 4.842696e-01
  Learning phase: Updating W...
  Norm of W update (delta_W_total_for_k): 1.480287e-01, Norm of W: 6.018503e-01
  Learning phase: Updating W...
  Norm of W update (delta_W_total_for_k): 1.305817e-01, Norm of W: 6.925411e-01
  Learning phase: Updating W...
  Norm of W update (delta_W_total_for_k): 1.435978e-01, Norm of W: 8.007098e-01
  Learning phase: Updating W...
  Norm of W update (delta_W_total_for_k): 8.931893e-02, Norm of W: 8.418378e-01
  Learning phase: Updating W...
  Norm of W update (delta_W_total_for_k): 1.123838e-01, Norm of W: 9.184359e-01
  Learning phase: Updating W...
  Norm of W update (delta_W_total_for_k): 8.526111e-02, Norm of W: 9.865207e-01
  Learning phase: Updating W...
  Norm of W update (delta_W_total_for_k): 6.411727e-02, Norm of W: 1.024748e+00
  Learning phase: Updating W...
  Norm of W update (delta_W_total_for_k): 1.073069e-01, Norm of W: 1.123511e+00
  Learning phase: Updating W...
  Norm of W update (delta_W_total_for_k): 8.111529e-02, Norm of W: 1.192403e+00
  Learning phase: Updating W...
  Norm of W update (delta_W_total_for_k): 8.110432e-02, Norm of W: 1.245145e+00
  Learning phase: Updating W...
  Norm of W update (delta_W_total_for_k): 5.529124e-02, Norm of W: 1.288320e+00
  Learning phase: Updating W...
  Norm of W update (delta_W_total_for_k): 4.707215e-02, Norm of W: 1.322559e+00
  Learning phase: Updating W...
  Norm of W update (delta_W_total_for_k): 5.651206e-02, Norm of W: 1.376066e+00
  Learning phase: Updating W...
  Norm of W update (delta_W_total_for_k): 7.818598e-02, Norm of W: 1.407127e+00
  Learning phase: Updating W...
  Norm of W update (delta_W_total_for_k): 4.967804e-02, Norm of W: 1.445623e+00
  Learning phase: Updating W...
  Norm of W update (delta_W_total_for_k): 4.426469e-02, Norm of W: 1.482951e+00
  Learning phase: Updating W...
  Norm of W update (delta_W_total_for_k): 4.727415e-02, Norm of W: 1.526570e+00
  Learning phase: Updating W...
  Norm of W update (delta_W_total_for_k): 4.319004e-02, Norm of W: 1.559063e+00
  Learning phase: Updating W...
  Norm of W update (delta_W_total_for_k): 5.583991e-02, Norm of W: 1.593534e+00
  Learning phase: Updating W...
  Norm of W update (delta_W_total_for_k): 4.707067e-02, Norm of W: 1.633389e+00
  Learning phase: Updating W...
  Norm of W update (delta_W_total_for_k): 5.401361e-02, Norm of W: 1.674692e+00
  Learning phase: Updating W...
  Norm of W update (delta_W_total_for_k): 6.481731e-02, Norm of W: 1.720497e+00
  Learning phase: Updating W...
  Norm of W update (delta_W_total_for_k): 5.561007e-02, Norm of W: 1.772228e+00
  Learning phase: Updating W...
  Norm of W update (delta_W_total_for_k): 4.310703e-02, Norm of W: 1.802429e+00
  Learning phase: Updating W...
  Norm of W update (delta_W_total_for_k): 4.104763e-02, Norm of W: 1.822760e+00
  Learning phase: Updating W...
  Norm of W update (delta_W_total_for_k): 4.782256e-02, Norm of W: 1.862645e+00
  Learning phase: Updating W...
  Norm of W update (delta_W_total_for_k): 3.332258e-02, Norm of W: 1.873659e+00
  Learning phase: Updating W...
  Norm of W update (delta_W_total_for_k): 3.939264e-02, Norm of W: 1.903475e+00
  Learning phase: Updating W...
  Norm of W update (delta_W_total_for_k): 2.956543e-02, Norm of W: 1.921131e+00
  Learning phase: Updating W...
  Norm of W update (delta_W_total_for_k): 4.075688e-02, Norm of W: 1.959710e+00
  Learning phase: Updating W...
  Norm of W update (delta_W_total_for_k): 4.130510e-02, Norm of W: 1.998872e+00
  Learning phase: Updating W...
  Norm of W update (delta_W_total_for_k): 3.398220e-02, Norm of W: 2.026615e+00
  Learning phase: Updating W...
  Norm of W update (delta_W_total_for_k): 4.234605e-02, Norm of W: 2.064867e+00
  Learning phase: Updating W...
  Norm of W update (delta_W_total_for_k): 5.142424e-02, Norm of W: 2.058762e+00
  Learning phase: Updating W...
  Norm of W update (delta_W_total_for_k): 4.372948e-02, Norm of W: 2.091017e+00
  Learning phase: Updating W...
  Norm of W update (delta_W_total_for_k): 4.281972e-02, Norm of W: 2.121527e+00
  Learning phase: Updating W...
  Norm of W update (delta_W_total_for_k): 4.468574e-02, Norm of W: 2.119057e+00
  Learning phase: Updating W...
  Norm of W update (delta_W_total_for_k): 4.457005e-02, Norm of W: 2.136472e+00
  Learning phase: Updating W...
  Norm of W update (delta_W_total_for_k): 4.842810e-02, Norm of W: 2.176189e+00
  Learning phase: Updating W...
  Norm of W update (delta_W_total_for_k): 3.768321e-02, Norm of W: 2.201875e+00
  Learning phase: Updating W...
  Norm of W update (delta_W_total_for_k): 5.945009e-02, Norm of W: 2.249603e+00
  Learning phase: Updating W...
  Norm of W update (delta_W_total_for_k): 4.309616e-02, Norm of W: 2.250718e+00
  Learning phase: Updating W...
  Norm of W update (delta_W_total_for_k): 4.390087e-02, Norm of W: 2.270661e+00
  Learning phase: Updating W...
  Norm of W update (delta_W_total_for_k): 4.119196e-02, Norm of W: 2.302112e+00
  Learning phase: Updating W...
  Norm of W update (delta_W_total_for_k): 5.267609e-02, Norm of W: 2.339628e+00
  Learning phase: Updating W...
  Norm of W update (delta_W_total_for_k): 5.503278e-02, Norm of W: 2.376606e+00
  Learning phase: Updating W...
  Norm of W update (delta_W_total_for_k): 4.873364e-02, Norm of W: 2.421733e+00
  Learning phase: Updating W...
  Norm of W update (delta_W_total_for_k): 3.914900e-02, Norm of W: 2.453176e+00
  Learning phase: Updating W...
  Norm of W update (delta_W_total_for_k): 6.505755e-02, Norm of W: 2.489020e+00
  Learning phase: Updating W...
  Norm of W update (delta_W_total_for_k): 2.791788e-02, Norm of W: 2.513354e+00
  Learning phase: Updating W...
  Norm of W update (delta_W_total_for_k): 3.732674e-02, Norm of W: 2.532855e+00
  Learning phase: Updating W...
  Norm of W update (delta_W_total_for_k): 3.098078e-02, Norm of W: 2.549188e+00
  Learning phase: Updating W...
  Norm of W update (delta_W_total_for_k): 2.491893e-02, Norm of W: 2.554089e+00
  Learning phase: Updating W...
  Norm of W update (delta_W_total_for_k): 4.103790e-02, Norm of W: 2.565566e+00
  Learning phase: Updating W...
  Norm of W update (delta_W_total_for_k): 4.734287e-02, Norm of W: 2.585989e+00
  Learning phase: Updating W...
  Norm of W update (delta_W_total_for_k): 3.768336e-02, Norm of W: 2.615654e+00
  Learning phase: Updating W...
  Norm of W update (delta_W_total_for_k): 3.412287e-02, Norm of W: 2.628720e+00
  Learning phase: Updating W...
  Norm of W update (delta_W_total_for_k): 4.220054e-02, Norm of W: 2.635960e+00
  Learning phase: Updating W...
  Norm of W update (delta_W_total_for_k): 3.153398e-02, Norm of W: 2.660451e+00
  Learning phase: Updating W...
  Norm of W update (delta_W_total_for_k): 4.409905e-02, Norm of W: 2.674926e+00
  Learning phase: Updating W...
  Norm of W update (delta_W_total_for_k): 2.117988e-02, Norm of W: 2.680077e+00
  Learning phase: Updating W...
  Norm of W update (delta_W_total_for_k): 4.903123e-02, Norm of W: 2.700624e+00
  Learning phase: Updating W...
  Norm of W update (delta_W_total_for_k): 4.068383e-02, Norm of W: 2.714545e+00
  Learning phase: Updating W...
  Norm of W update (delta_W_total_for_k): 3.337807e-02, Norm of W: 2.745482e+00
  Learning phase: Updating W...
  Norm of W update (delta_W_total_for_k): 2.649456e-02, Norm of W: 2.761925e+00
  Learning phase: Updating W...
  Norm of W update (delta_W_total_for_k): 2.569796e-02, Norm of W: 2.779086e+00
  Learning phase: Updating W...
  Norm of W update (delta_W_total_for_k): 2.154383e-02, Norm of W: 2.789629e+00
  Learning phase: Updating W...
  Norm of W update (delta_W_total_for_k): 3.382184e-02, Norm of W: 2.812933e+00
  Learning phase: Updating W...
  Norm of W update (delta_W_total_for_k): 1.371762e-02, Norm of W: 2.814738e+00
  Learning phase: Updating W...
  Norm of W update (delta_W_total_for_k): 2.701768e-02, Norm of W: 2.837418e+00
  Learning phase: Updating W...
  Norm of W update (delta_W_total_for_k): 2.915493e-02, Norm of W: 2.845244e+00
  Learning phase: Updating W...
  Norm of W update (delta_W_total_for_k): 1.754048e-02, Norm of W: 2.855356e+00
  Learning phase: Updating W...
  Norm of W update (delta_W_total_for_k): 2.436605e-02, Norm of W: 2.872314e+00
  Learning phase: Updating W...
  Norm of W update (delta_W_total_for_k): 4.629987e-02, Norm of W: 2.899102e+00
  Learning phase: Updating W...
  Norm of W update (delta_W_total_for_k): 2.695767e-02, Norm of W: 2.922149e+00
  Learning phase: Updating W...
  Norm of W update (delta_W_total_for_k): 1.432164e-02, Norm of W: 2.930776e+00
  Learning phase: Updating W...
  Norm of W update (delta_W_total_for_k): 2.754169e-02, Norm of W: 2.943660e+00
  Learning phase: Updating W...
  Norm of W update (delta_W_total_for_k): 2.976932e-02, Norm of W: 2.951554e+00
  Learning phase: Updating W...
  Norm of W update (delta_W_total_for_k): 2.057013e-02, Norm of W: 2.960119e+00
  Learning phase: Updating W...
  Norm of W update (delta_W_total_for_k): 2.874242e-02, Norm of W: 2.985178e+00
  Learning phase: Updating W...
  Norm of W update (delta_W_total_for_k): 2.381871e-02, Norm of W: 3.000411e+00
  Learning phase: Updating W...
  Norm of W update (delta_W_total_for_k): 2.900014e-02, Norm of W: 2.999807e+00
  Learning phase: Updating W...
  Norm of W update (delta_W_total_for_k): 2.028930e-02, Norm of W: 2.999179e+00
  Learning phase: Updating W...
  Norm of W update (delta_W_total_for_k): 4.110120e-02, Norm of W: 3.030754e+00
  Learning phase: Updating W...
  Norm of W update (delta_W_total_for_k): 1.628637e-02, Norm of W: 3.041477e+00
  Learning phase: Updating W...
  Norm of W update (delta_W_total_for_k): 2.408194e-02, Norm of W: 3.056914e+00
  Learning phase: Updating W...
  Norm of W update (delta_W_total_for_k): 3.121783e-02, Norm of W: 3.060642e+00
  Learning phase: Updating W...
  Norm of W update (delta_W_total_for_k): 2.692768e-02, Norm of W: 3.076530e+00
  Learning phase: Updating W...
  Norm of W update (delta_W_total_for_k): 1.900171e-02, Norm of W: 3.080196e+00
  Learning phase: Updating W...
  Norm of W update (delta_W_total_for_k): 3.402693e-02, Norm of W: 3.082876e+00
  Learning phase: Updating W...
  Norm of W update (delta_W_total_for_k): 2.653382e-02, Norm of W: 3.102414e+00
  Learning phase: Updating W...
  Norm of W update (delta_W_total_for_k): 1.572334e-02, Norm of W: 3.108215e+00
  Learning phase: Updating W...
  Norm of W update (delta_W_total_for_k): 1.795966e-02, Norm of W: 3.105988e+00
  Learning phase: Updating W...
  Norm of W update (delta_W_total_for_k): 3.256838e-02, Norm of W: 3.132270e+00
  Learning phase: Updating W...
  Norm of W update (delta_W_total_for_k): 2.915493e-02, Norm of W: 3.145101e+00
  Learning phase: Updating W...
  Norm of W update (delta_W_total_for_k): 1.421525e-02, Norm of W: 3.151372e+00
  Learning phase: Updating W...
  Norm of W update (delta_W_total_for_k): 3.208253e-02, Norm of W: 3.182457e+00
  Learning phase: Updating W...
  Norm of W update (delta_W_total_for_k): 2.582523e-02, Norm of W: 3.203952e+00
  Learning phase: Updating W...
  Norm of W update (delta_W_total_for_k): 2.279640e-02, Norm of W: 3.198793e+00
Evaluating final policy (RLMPC Epi. 2)...
Simulation: 10/50 steps completed
Simulation: 20/50 steps completed
Simulation: 30/50 steps completed
Simulation: 40/50 steps completed
Simulation: 50/50 steps completed
Total cost RLMPC (Epi. 2 with final W): 49.841500
Comparing with baseline controllers...
Running traditional MPC with horizon 20...
Simulation: 10/50 steps completed
Simulation: 20/50 steps completed
Simulation: 30/50 steps completed
Simulation: 40/50 steps completed
Simulation: 50/50 steps completed
Total cost MPC_long: 45.763310
Simulation: 10/50 steps completed
Simulation: 20/50 steps completed
Simulation: 30/50 steps completed
Simulation: 40/50 steps completed
Simulation: 50/50 steps completed
Total cost MPC_WTC (N=5): 63.984402
Simulation: 10/50 steps completed
Simulation: 20/50 steps completed
Simulation: 30/50 steps completed
Simulation: 40/50 steps completed
Simulation: 50/50 steps completed
Total cost MPC with terminal cost: 48.173470
CR诊断：||ΔW|| 范围 [1.3718e-02, 4.8427e-01]，阈值=7.2640e-02，后10步均值=2.4709e-02

===== 评估指标 =====
RLMPC:      ACC=49.8415  RMSE=0.9319  Os=0.00%
MPC_long:   ACC=45.7633  RMSE=0.8846  Os=0.00%
MPC w/o TC: ACC=63.9844  RMSE=1.0740  Os=0.00%
MPC + TC:   ACC=48.1735  RMSE=0.9110  Os=0.00%
CR（W收敛步数）= 16
ACT（平均求解耗时）= 0.059106 秒
RLMPC simulation completed.
 ACC=49.84  CR=16（802.5 秒）
[14/42] B1_b00 试验 2 ...鲁棒配置：σ=0.0500, β=0.0000, κ=1.00, 学习噪声=0, 评估噪声=0
Starting RLMPC online learning and simulation...
  Learning phase: Updating W...
  Norm of W update (delta_W_total_for_k): 4.563572e-01, Norm of W: 4.563572e-01
  Learning phase: Updating W...
  Norm of W update (delta_W_total_for_k): 1.463623e-01, Norm of W: 5.878329e-01
  Learning phase: Updating W...
  Norm of W update (delta_W_total_for_k): 1.538945e-01, Norm of W: 6.984413e-01
  Learning phase: Updating W...
  Norm of W update (delta_W_total_for_k): 9.869454e-02, Norm of W: 7.099877e-01
  Learning phase: Updating W...
  Norm of W update (delta_W_total_for_k): 1.214997e-01, Norm of W: 8.071272e-01
  Learning phase: Updating W...
  Norm of W update (delta_W_total_for_k): 1.030764e-01, Norm of W: 8.995854e-01
  Learning phase: Updating W...
  Norm of W update (delta_W_total_for_k): 8.780427e-02, Norm of W: 9.618032e-01
  Learning phase: Updating W...
  Norm of W update (delta_W_total_for_k): 7.940746e-02, Norm of W: 1.023932e+00
  Learning phase: Updating W...
  Norm of W update (delta_W_total_for_k): 7.130278e-02, Norm of W: 1.079419e+00
  Learning phase: Updating W...
  Norm of W update (delta_W_total_for_k): 7.959107e-02, Norm of W: 1.150855e+00
  Learning phase: Updating W...
  Norm of W update (delta_W_total_for_k): 6.839151e-02, Norm of W: 1.207796e+00
  Learning phase: Updating W...
  Norm of W update (delta_W_total_for_k): 6.161437e-02, Norm of W: 1.263866e+00
  Learning phase: Updating W...
  Norm of W update (delta_W_total_for_k): 6.680121e-02, Norm of W: 1.321032e+00
  Learning phase: Updating W...
  Norm of W update (delta_W_total_for_k): 7.875591e-02, Norm of W: 1.351343e+00
  Learning phase: Updating W...
  Norm of W update (delta_W_total_for_k): 7.976411e-02, Norm of W: 1.422813e+00
  Learning phase: Updating W...
  Norm of W update (delta_W_total_for_k): 5.060656e-02, Norm of W: 1.467222e+00
  Learning phase: Updating W...
  Norm of W update (delta_W_total_for_k): 5.953189e-02, Norm of W: 1.509313e+00
  Learning phase: Updating W...
  Norm of W update (delta_W_total_for_k): 4.587529e-02, Norm of W: 1.552753e+00
  Learning phase: Updating W...
  Norm of W update (delta_W_total_for_k): 5.249307e-02, Norm of W: 1.582964e+00
  Learning phase: Updating W...
  Norm of W update (delta_W_total_for_k): 6.992220e-02, Norm of W: 1.649392e+00
  Learning phase: Updating W...
  Norm of W update (delta_W_total_for_k): 3.629556e-02, Norm of W: 1.675782e+00
  Learning phase: Updating W...
  Norm of W update (delta_W_total_for_k): 4.307659e-02, Norm of W: 1.707804e+00
  Learning phase: Updating W...
  Norm of W update (delta_W_total_for_k): 5.442376e-02, Norm of W: 1.755076e+00
  Learning phase: Updating W...
  Norm of W update (delta_W_total_for_k): 3.884723e-02, Norm of W: 1.781589e+00
  Learning phase: Updating W...
  Norm of W update (delta_W_total_for_k): 3.896918e-02, Norm of W: 1.809375e+00
  Learning phase: Updating W...
  Norm of W update (delta_W_total_for_k): 5.972787e-02, Norm of W: 1.863591e+00
  Learning phase: Updating W...
  Norm of W update (delta_W_total_for_k): 5.180938e-02, Norm of W: 1.868817e+00
  Learning phase: Updating W...
  Norm of W update (delta_W_total_for_k): 4.550749e-02, Norm of W: 1.909422e+00
  Learning phase: Updating W...
  Norm of W update (delta_W_total_for_k): 4.638389e-02, Norm of W: 1.949088e+00
  Learning phase: Updating W...
  Norm of W update (delta_W_total_for_k): 3.941890e-02, Norm of W: 1.983526e+00
  Learning phase: Updating W...
  Norm of W update (delta_W_total_for_k): 6.037732e-02, Norm of W: 2.019796e+00
  Learning phase: Updating W...
  Norm of W update (delta_W_total_for_k): 4.337435e-02, Norm of W: 2.055491e+00
  Learning phase: Updating W...
  Norm of W update (delta_W_total_for_k): 4.266115e-02, Norm of W: 2.066153e+00
  Learning phase: Updating W...
  Norm of W update (delta_W_total_for_k): 4.573824e-02, Norm of W: 2.100842e+00
  Learning phase: Updating W...
  Norm of W update (delta_W_total_for_k): 2.568416e-02, Norm of W: 2.120720e+00
  Learning phase: Updating W...
  Norm of W update (delta_W_total_for_k): 3.824808e-02, Norm of W: 2.138052e+00
  Learning phase: Updating W...
  Norm of W update (delta_W_total_for_k): 3.534773e-02, Norm of W: 2.143609e+00
  Learning phase: Updating W...
  Norm of W update (delta_W_total_for_k): 3.968143e-02, Norm of W: 2.164436e+00
  Learning phase: Updating W...
  Norm of W update (delta_W_total_for_k): 4.134827e-02, Norm of W: 2.195251e+00
  Learning phase: Updating W...
  Norm of W update (delta_W_total_for_k): 4.529254e-02, Norm of W: 2.230122e+00
  Learning phase: Updating W...
  Norm of W update (delta_W_total_for_k): 2.263402e-02, Norm of W: 2.247918e+00
  Learning phase: Updating W...
  Norm of W update (delta_W_total_for_k): 3.969416e-02, Norm of W: 2.279202e+00
  Learning phase: Updating W...
  Norm of W update (delta_W_total_for_k): 5.678831e-02, Norm of W: 2.317782e+00
  Learning phase: Updating W...
  Norm of W update (delta_W_total_for_k): 5.217204e-02, Norm of W: 2.318205e+00
  Learning phase: Updating W...
  Norm of W update (delta_W_total_for_k): 2.714862e-02, Norm of W: 2.339910e+00
  Learning phase: Updating W...
  Norm of W update (delta_W_total_for_k): 3.924372e-02, Norm of W: 2.372935e+00
  Learning phase: Updating W...
  Norm of W update (delta_W_total_for_k): 5.714445e-02, Norm of W: 2.398729e+00
  Learning phase: Updating W...
  Norm of W update (delta_W_total_for_k): 2.745905e-02, Norm of W: 2.421951e+00
  Learning phase: Updating W...
  Norm of W update (delta_W_total_for_k): 3.785159e-02, Norm of W: 2.455456e+00
  Learning phase: Updating W...
  Norm of W update (delta_W_total_for_k): 3.409119e-02, Norm of W: 2.477057e+00
  Learning phase: Updating W...
  Norm of W update (delta_W_total_for_k): 2.765839e-02, Norm of W: 2.479117e+00
  Learning phase: Updating W...
  Norm of W update (delta_W_total_for_k): 3.537851e-02, Norm of W: 2.499555e+00
  Learning phase: Updating W...
  Norm of W update (delta_W_total_for_k): 3.312454e-02, Norm of W: 2.522658e+00
  Learning phase: Updating W...
  Norm of W update (delta_W_total_for_k): 3.717773e-02, Norm of W: 2.552810e+00
  Learning phase: Updating W...
  Norm of W update (delta_W_total_for_k): 5.147260e-02, Norm of W: 2.569120e+00
  Learning phase: Updating W...
  Norm of W update (delta_W_total_for_k): 3.389107e-02, Norm of W: 2.597712e+00
  Learning phase: Updating W...
  Norm of W update (delta_W_total_for_k): 5.443399e-02, Norm of W: 2.613102e+00
  Learning phase: Updating W...
  Norm of W update (delta_W_total_for_k): 4.651722e-02, Norm of W: 2.645156e+00
  Learning phase: Updating W...
  Norm of W update (delta_W_total_for_k): 3.445921e-02, Norm of W: 2.643100e+00
  Learning phase: Updating W...
  Norm of W update (delta_W_total_for_k): 3.357910e-02, Norm of W: 2.656282e+00
  Learning phase: Updating W...
  Norm of W update (delta_W_total_for_k): 3.881543e-02, Norm of W: 2.678078e+00
  Learning phase: Updating W...
  Norm of W update (delta_W_total_for_k): 3.736098e-02, Norm of W: 2.709563e+00
  Learning phase: Updating W...
  Norm of W update (delta_W_total_for_k): 4.566422e-02, Norm of W: 2.732487e+00
  Learning phase: Updating W...
  Norm of W update (delta_W_total_for_k): 2.437045e-02, Norm of W: 2.753765e+00
  Learning phase: Updating W...
  Norm of W update (delta_W_total_for_k): 1.812639e-02, Norm of W: 2.765599e+00
  Learning phase: Updating W...
  Norm of W update (delta_W_total_for_k): 3.188197e-02, Norm of W: 2.771039e+00
  Learning phase: Updating W...
  Norm of W update (delta_W_total_for_k): 3.144592e-02, Norm of W: 2.797662e+00
  Learning phase: Updating W...
  Norm of W update (delta_W_total_for_k): 3.010089e-02, Norm of W: 2.797338e+00
  Learning phase: Updating W...
  Norm of W update (delta_W_total_for_k): 2.573260e-02, Norm of W: 2.813437e+00
  Learning phase: Updating W...
  Norm of W update (delta_W_total_for_k): 3.919046e-02, Norm of W: 2.834554e+00
  Learning phase: Updating W...
  Norm of W update (delta_W_total_for_k): 4.828024e-02, Norm of W: 2.823084e+00
  Learning phase: Updating W...
  Norm of W update (delta_W_total_for_k): 3.703844e-02, Norm of W: 2.842899e+00
  Learning phase: Updating W...
  Norm of W update (delta_W_total_for_k): 3.436711e-02, Norm of W: 2.858854e+00
  Learning phase: Updating W...
  Norm of W update (delta_W_total_for_k): 1.984698e-02, Norm of W: 2.871703e+00
  Learning phase: Updating W...
  Norm of W update (delta_W_total_for_k): 2.413195e-02, Norm of W: 2.886292e+00
  Learning phase: Updating W...
  Norm of W update (delta_W_total_for_k): 1.740385e-02, Norm of W: 2.890339e+00
  Learning phase: Updating W...
  Norm of W update (delta_W_total_for_k): 4.086493e-02, Norm of W: 2.901102e+00
  Learning phase: Updating W...
  Norm of W update (delta_W_total_for_k): 2.453452e-02, Norm of W: 2.923315e+00
  Learning phase: Updating W...
  Norm of W update (delta_W_total_for_k): 1.718797e-02, Norm of W: 2.930493e+00
  Learning phase: Updating W...
  Norm of W update (delta_W_total_for_k): 2.488453e-02, Norm of W: 2.952771e+00
  Learning phase: Updating W...
  Norm of W update (delta_W_total_for_k): 4.046932e-02, Norm of W: 2.971884e+00
  Learning phase: Updating W...
  Norm of W update (delta_W_total_for_k): 3.209044e-02, Norm of W: 2.984251e+00
  Learning phase: Updating W...
  Norm of W update (delta_W_total_for_k): 3.110477e-02, Norm of W: 2.998285e+00
  Learning phase: Updating W...
  Norm of W update (delta_W_total_for_k): 2.798342e-02, Norm of W: 3.013883e+00
  Learning phase: Updating W...
  Norm of W update (delta_W_total_for_k): 2.922282e-02, Norm of W: 3.039114e+00
  Learning phase: Updating W...
  Norm of W update (delta_W_total_for_k): 2.898616e-02, Norm of W: 3.064276e+00
  Learning phase: Updating W...
  Norm of W update (delta_W_total_for_k): 3.341569e-02, Norm of W: 3.060923e+00
  Learning phase: Updating W...
  Norm of W update (delta_W_total_for_k): 2.412058e-02, Norm of W: 3.082112e+00
  Learning phase: Updating W...
  Norm of W update (delta_W_total_for_k): 2.622157e-02, Norm of W: 3.089553e+00
  Learning phase: Updating W...
  Norm of W update (delta_W_total_for_k): 3.497683e-02, Norm of W: 3.080499e+00
  Learning phase: Updating W...
  Norm of W update (delta_W_total_for_k): 2.949127e-02, Norm of W: 3.085195e+00
  Learning phase: Updating W...
  Norm of W update (delta_W_total_for_k): 2.386161e-02, Norm of W: 3.086801e+00
  Learning phase: Updating W...
  Norm of W update (delta_W_total_for_k): 3.319551e-02, Norm of W: 3.095744e+00
  Learning phase: Updating W...
  Norm of W update (delta_W_total_for_k): 2.792235e-02, Norm of W: 3.111569e+00
  Learning phase: Updating W...
  Norm of W update (delta_W_total_for_k): 2.678669e-02, Norm of W: 3.122301e+00
  Learning phase: Updating W...
  Norm of W update (delta_W_total_for_k): 3.649980e-02, Norm of W: 3.155333e+00
  Learning phase: Updating W...
  Norm of W update (delta_W_total_for_k): 2.661228e-02, Norm of W: 3.167199e+00
  Learning phase: Updating W...
  Norm of W update (delta_W_total_for_k): 5.210288e-02, Norm of W: 3.165959e+00
  Learning phase: Updating W...
  Norm of W update (delta_W_total_for_k): 2.160935e-02, Norm of W: 3.167197e+00
  Learning phase: Updating W...
  Norm of W update (delta_W_total_for_k): 2.682612e-02, Norm of W: 3.189712e+00
Evaluating final policy (RLMPC Epi. 2)...
Simulation: 10/50 steps completed
Simulation: 20/50 steps completed
Simulation: 30/50 steps completed
Simulation: 40/50 steps completed
Simulation: 50/50 steps completed
Total cost RLMPC (Epi. 2 with final W): 49.892956
Comparing with baseline controllers...
Running traditional MPC with horizon 20...
Simulation: 10/50 steps completed
Simulation: 20/50 steps completed
Simulation: 30/50 steps completed
Simulation: 40/50 steps completed
Simulation: 50/50 steps completed
Total cost MPC_long: 45.763310
Simulation: 10/50 steps completed
Simulation: 20/50 steps completed
Simulation: 30/50 steps completed
Simulation: 40/50 steps completed
Simulation: 50/50 steps completed
Total cost MPC_WTC (N=5): 63.984402
Simulation: 10/50 steps completed
Simulation: 20/50 steps completed
Simulation: 30/50 steps completed
Simulation: 40/50 steps completed
Simulation: 50/50 steps completed
Total cost MPC with terminal cost: 48.173470
CR诊断：||ΔW|| 范围 [1.7188e-02, 4.5636e-01]，阈值=6.8454e-02，后10步均值=3.1306e-02

===== 评估指标 =====
RLMPC:      ACC=49.8930  RMSE=0.9325  Os=0.00%
MPC_long:   ACC=45.7633  RMSE=0.8846  Os=0.00%
MPC w/o TC: ACC=63.9844  RMSE=1.0740  Os=0.00%
MPC + TC:   ACC=48.1735  RMSE=0.9110  Os=0.00%
CR（W收敛步数）= 21
ACT（平均求解耗时）= 0.057724 秒
RLMPC simulation completed.
 ACC=49.89  CR=21（794.4 秒）
[15/42] B1_b00 试验 3 ...鲁棒配置：σ=0.0500, β=0.0000, κ=1.00, 学习噪声=0, 评估噪声=0
Starting RLMPC online learning and simulation...
  Learning phase: Updating W...
  Norm of W update (delta_W_total_for_k): 4.630069e-01, Norm of W: 4.630069e-01
  Learning phase: Updating W...
  Norm of W update (delta_W_total_for_k): 1.688575e-01, Norm of W: 6.043929e-01
  Learning phase: Updating W...
  Norm of W update (delta_W_total_for_k): 1.474930e-01, Norm of W: 6.494394e-01
  Learning phase: Updating W...
  Norm of W update (delta_W_total_for_k): 1.209859e-01, Norm of W: 7.345569e-01
  Learning phase: Updating W...
  Norm of W update (delta_W_total_for_k): 1.055738e-01, Norm of W: 8.136079e-01
  Learning phase: Updating W...
  Norm of W update (delta_W_total_for_k): 8.510518e-02, Norm of W: 8.673648e-01
  Learning phase: Updating W...
  Norm of W update (delta_W_total_for_k): 9.547722e-02, Norm of W: 9.497840e-01
  Learning phase: Updating W...
  Norm of W update (delta_W_total_for_k): 1.000465e-01, Norm of W: 1.003862e+00
  Learning phase: Updating W...
  Norm of W update (delta_W_total_for_k): 9.561480e-02, Norm of W: 1.089371e+00
  Learning phase: Updating W...
  Norm of W update (delta_W_total_for_k): 6.630230e-02, Norm of W: 1.141783e+00
  Learning phase: Updating W...
  Norm of W update (delta_W_total_for_k): 7.519563e-02, Norm of W: 1.201360e+00
  Learning phase: Updating W...
  Norm of W update (delta_W_total_for_k): 6.307989e-02, Norm of W: 1.257614e+00
  Learning phase: Updating W...
  Norm of W update (delta_W_total_for_k): 6.443846e-02, Norm of W: 1.316754e+00
  Learning phase: Updating W...
  Norm of W update (delta_W_total_for_k): 4.589227e-02, Norm of W: 1.353919e+00
  Learning phase: Updating W...
  Norm of W update (delta_W_total_for_k): 6.415794e-02, Norm of W: 1.384759e+00
  Learning phase: Updating W...
  Norm of W update (delta_W_total_for_k): 6.734310e-02, Norm of W: 1.444905e+00
  Learning phase: Updating W...
  Norm of W update (delta_W_total_for_k): 6.443509e-02, Norm of W: 1.469490e+00
  Learning phase: Updating W...
  Norm of W update (delta_W_total_for_k): 6.800457e-02, Norm of W: 1.532339e+00
  Learning phase: Updating W...
  Norm of W update (delta_W_total_for_k): 6.513035e-02, Norm of W: 1.573369e+00
  Learning phase: Updating W...
  Norm of W update (delta_W_total_for_k): 4.395956e-02, Norm of W: 1.601693e+00
  Learning phase: Updating W...
  Norm of W update (delta_W_total_for_k): 4.482882e-02, Norm of W: 1.640198e+00
  Learning phase: Updating W...
  Norm of W update (delta_W_total_for_k): 5.324540e-02, Norm of W: 1.689934e+00
  Learning phase: Updating W...
  Norm of W update (delta_W_total_for_k): 6.616696e-02, Norm of W: 1.734809e+00
  Learning phase: Updating W...
  Norm of W update (delta_W_total_for_k): 5.047817e-02, Norm of W: 1.752537e+00
  Learning phase: Updating W...
  Norm of W update (delta_W_total_for_k): 6.189277e-02, Norm of W: 1.789674e+00
  Learning phase: Updating W...
  Norm of W update (delta_W_total_for_k): 5.299106e-02, Norm of W: 1.838108e+00
  Learning phase: Updating W...
  Norm of W update (delta_W_total_for_k): 3.605483e-02, Norm of W: 1.868049e+00
  Learning phase: Updating W...
  Norm of W update (delta_W_total_for_k): 4.986832e-02, Norm of W: 1.902304e+00
  Learning phase: Updating W...
  Norm of W update (delta_W_total_for_k): 3.817313e-02, Norm of W: 1.929944e+00
  Learning phase: Updating W...
  Norm of W update (delta_W_total_for_k): 3.625105e-02, Norm of W: 1.959475e+00
  Learning phase: Updating W...
  Norm of W update (delta_W_total_for_k): 3.087700e-02, Norm of W: 1.986522e+00
  Learning phase: Updating W...
  Norm of W update (delta_W_total_for_k): 3.501496e-02, Norm of W: 2.014784e+00
  Learning phase: Updating W...
  Norm of W update (delta_W_total_for_k): 3.676919e-02, Norm of W: 2.027999e+00
  Learning phase: Updating W...
  Norm of W update (delta_W_total_for_k): 2.971557e-02, Norm of W: 2.039633e+00
  Learning phase: Updating W...
  Norm of W update (delta_W_total_for_k): 4.505777e-02, Norm of W: 2.069267e+00
  Learning phase: Updating W...
  Norm of W update (delta_W_total_for_k): 3.234785e-02, Norm of W: 2.095661e+00
  Learning phase: Updating W...
  Norm of W update (delta_W_total_for_k): 4.290266e-02, Norm of W: 2.112717e+00
  Learning phase: Updating W...
  Norm of W update (delta_W_total_for_k): 4.282406e-02, Norm of W: 2.143636e+00
  Learning phase: Updating W...
  Norm of W update (delta_W_total_for_k): 2.596673e-02, Norm of W: 2.164921e+00
  Learning phase: Updating W...
  Norm of W update (delta_W_total_for_k): 3.473231e-02, Norm of W: 2.185472e+00
  Learning phase: Updating W...
  Norm of W update (delta_W_total_for_k): 4.062230e-02, Norm of W: 2.219812e+00
  Learning phase: Updating W...
  Norm of W update (delta_W_total_for_k): 4.981316e-02, Norm of W: 2.256525e+00
  Learning phase: Updating W...
  Norm of W update (delta_W_total_for_k): 4.388276e-02, Norm of W: 2.287210e+00
  Learning phase: Updating W...
  Norm of W update (delta_W_total_for_k): 5.882231e-02, Norm of W: 2.335620e+00
  Learning phase: Updating W...
  Norm of W update (delta_W_total_for_k): 6.031029e-02, Norm of W: 2.341252e+00
  Learning phase: Updating W...
  Norm of W update (delta_W_total_for_k): 2.466614e-02, Norm of W: 2.357863e+00
  Learning phase: Updating W...
  Norm of W update (delta_W_total_for_k): 3.183777e-02, Norm of W: 2.384760e+00
  Learning phase: Updating W...
  Norm of W update (delta_W_total_for_k): 2.631099e-02, Norm of W: 2.395147e+00
  Learning phase: Updating W...
  Norm of W update (delta_W_total_for_k): 3.262093e-02, Norm of W: 2.423878e+00
  Learning phase: Updating W...
  Norm of W update (delta_W_total_for_k): 3.981146e-02, Norm of W: 2.449935e+00
  Learning phase: Updating W...
  Norm of W update (delta_W_total_for_k): 2.959614e-02, Norm of W: 2.470992e+00
  Learning phase: Updating W...
  Norm of W update (delta_W_total_for_k): 3.784848e-02, Norm of W: 2.502007e+00
  Learning phase: Updating W...
  Norm of W update (delta_W_total_for_k): 3.898438e-02, Norm of W: 2.539229e+00
  Learning phase: Updating W...
  Norm of W update (delta_W_total_for_k): 3.342819e-02, Norm of W: 2.562992e+00
  Learning phase: Updating W...
  Norm of W update (delta_W_total_for_k): 3.943857e-02, Norm of W: 2.594553e+00
  Learning phase: Updating W...
  Norm of W update (delta_W_total_for_k): 3.925821e-02, Norm of W: 2.617476e+00
  Learning phase: Updating W...
  Norm of W update (delta_W_total_for_k): 3.269172e-02, Norm of W: 2.639541e+00
  Learning phase: Updating W...
  Norm of W update (delta_W_total_for_k): 3.281070e-02, Norm of W: 2.658893e+00
  Learning phase: Updating W...
  Norm of W update (delta_W_total_for_k): 2.725096e-02, Norm of W: 2.678107e+00
  Learning phase: Updating W...
  Norm of W update (delta_W_total_for_k): 2.767746e-02, Norm of W: 2.685337e+00
  Learning phase: Updating W...
  Norm of W update (delta_W_total_for_k): 2.083569e-02, Norm of W: 2.694956e+00
  Learning phase: Updating W...
  Norm of W update (delta_W_total_for_k): 3.920636e-02, Norm of W: 2.714931e+00
  Learning phase: Updating W...
  Norm of W update (delta_W_total_for_k): 2.865752e-02, Norm of W: 2.704064e+00
  Learning phase: Updating W...
  Norm of W update (delta_W_total_for_k): 2.550713e-02, Norm of W: 2.724300e+00
  Learning phase: Updating W...
  Norm of W update (delta_W_total_for_k): 3.352475e-02, Norm of W: 2.740293e+00
  Learning phase: Updating W...
  Norm of W update (delta_W_total_for_k): 1.621063e-02, Norm of W: 2.749416e+00
  Learning phase: Updating W...
  Norm of W update (delta_W_total_for_k): 4.401069e-02, Norm of W: 2.772578e+00
  Learning phase: Updating W...
  Norm of W update (delta_W_total_for_k): 2.775754e-02, Norm of W: 2.791496e+00
  Learning phase: Updating W...
  Norm of W update (delta_W_total_for_k): 3.571192e-02, Norm of W: 2.810014e+00
  Learning phase: Updating W...
  Norm of W update (delta_W_total_for_k): 2.315306e-02, Norm of W: 2.825955e+00
  Learning phase: Updating W...
  Norm of W update (delta_W_total_for_k): 3.199773e-02, Norm of W: 2.828803e+00
  Learning phase: Updating W...
  Norm of W update (delta_W_total_for_k): 2.139400e-02, Norm of W: 2.839495e+00
  Learning phase: Updating W...
  Norm of W update (delta_W_total_for_k): 4.152126e-02, Norm of W: 2.864563e+00
  Learning phase: Updating W...
  Norm of W update (delta_W_total_for_k): 2.228508e-02, Norm of W: 2.881902e+00
  Learning phase: Updating W...
  Norm of W update (delta_W_total_for_k): 3.626037e-02, Norm of W: 2.903417e+00
  Learning phase: Updating W...
  Norm of W update (delta_W_total_for_k): 1.613947e-02, Norm of W: 2.915123e+00
  Learning phase: Updating W...
  Norm of W update (delta_W_total_for_k): 2.524370e-02, Norm of W: 2.934022e+00
  Learning phase: Updating W...
  Norm of W update (delta_W_total_for_k): 2.339305e-02, Norm of W: 2.943359e+00
  Learning phase: Updating W...
  Norm of W update (delta_W_total_for_k): 2.095055e-02, Norm of W: 2.960711e+00
  Learning phase: Updating W...
  Norm of W update (delta_W_total_for_k): 1.838221e-02, Norm of W: 2.969112e+00
  Learning phase: Updating W...
  Norm of W update (delta_W_total_for_k): 4.301016e-02, Norm of W: 2.964959e+00
  Learning phase: Updating W...
  Norm of W update (delta_W_total_for_k): 2.989464e-02, Norm of W: 2.961670e+00
  Learning phase: Updating W...
  Norm of W update (delta_W_total_for_k): 1.184101e-02, Norm of W: 2.969064e+00
  Learning phase: Updating W...
  Norm of W update (delta_W_total_for_k): 1.816117e-02, Norm of W: 2.971559e+00
  Learning phase: Updating W...
  Norm of W update (delta_W_total_for_k): 3.286578e-02, Norm of W: 2.973557e+00
  Learning phase: Updating W...
  Norm of W update (delta_W_total_for_k): 4.916692e-02, Norm of W: 3.013633e+00
  Learning phase: Updating W...
  Norm of W update (delta_W_total_for_k): 2.269613e-02, Norm of W: 3.031879e+00
  Learning phase: Updating W...
  Norm of W update (delta_W_total_for_k): 1.805749e-02, Norm of W: 3.038563e+00
  Learning phase: Updating W...
  Norm of W update (delta_W_total_for_k): 2.617410e-02, Norm of W: 3.055505e+00
  Learning phase: Updating W...
  Norm of W update (delta_W_total_for_k): 2.461721e-02, Norm of W: 3.071258e+00
  Learning phase: Updating W...
  Norm of W update (delta_W_total_for_k): 2.489113e-02, Norm of W: 3.081896e+00
  Learning phase: Updating W...
  Norm of W update (delta_W_total_for_k): 2.276337e-02, Norm of W: 3.095401e+00
  Learning phase: Updating W...
  Norm of W update (delta_W_total_for_k): 5.015126e-02, Norm of W: 3.141700e+00
  Learning phase: Updating W...
  Norm of W update (delta_W_total_for_k): 3.287366e-02, Norm of W: 3.170875e+00
  Learning phase: Updating W...
  Norm of W update (delta_W_total_for_k): 3.230962e-02, Norm of W: 3.193272e+00
  Learning phase: Updating W...
  Norm of W update (delta_W_total_for_k): 2.802308e-02, Norm of W: 3.210242e+00
  Learning phase: Updating W...
  Norm of W update (delta_W_total_for_k): 7.157149e-03, Norm of W: 3.210624e+00
  Learning phase: Updating W...
  Norm of W update (delta_W_total_for_k): 3.581290e-02, Norm of W: 3.196163e+00
  Learning phase: Updating W...
  Norm of W update (delta_W_total_for_k): 2.356077e-02, Norm of W: 3.210413e+00
  Learning phase: Updating W...
  Norm of W update (delta_W_total_for_k): 2.975515e-02, Norm of W: 3.203464e+00
Evaluating final policy (RLMPC Epi. 2)...
Simulation: 10/50 steps completed
Simulation: 20/50 steps completed
Simulation: 30/50 steps completed
Simulation: 40/50 steps completed
Simulation: 50/50 steps completed
Total cost RLMPC (Epi. 2 with final W): 49.859185
Comparing with baseline controllers...
Running traditional MPC with horizon 20...
Simulation: 10/50 steps completed
Simulation: 20/50 steps completed
Simulation: 30/50 steps completed
Simulation: 40/50 steps completed
Simulation: 50/50 steps completed
Total cost MPC_long: 45.763310
Simulation: 10/50 steps completed
Simulation: 20/50 steps completed
Simulation: 30/50 steps completed
Simulation: 40/50 steps completed
Simulation: 50/50 steps completed
Total cost MPC_WTC (N=5): 63.984402
Simulation: 10/50 steps completed
Simulation: 20/50 steps completed
Simulation: 30/50 steps completed
Simulation: 40/50 steps completed
Simulation: 50/50 steps completed
Total cost MPC with terminal cost: 48.173470
CR诊断：||ΔW|| 范围 [7.1571e-03, 4.6301e-01]，阈值=6.9451e-02，后10步均值=2.8216e-02

===== 评估指标 =====
RLMPC:      ACC=49.8592  RMSE=0.9320  Os=0.00%
MPC_long:   ACC=45.7633  RMSE=0.8846  Os=0.00%
MPC w/o TC: ACC=63.9844  RMSE=1.0740  Os=0.00%
MPC + TC:   ACC=48.1735  RMSE=0.9110  Os=0.00%
CR（W收敛步数）= 12
ACT（平均求解耗时）= 0.058250 秒
RLMPC simulation completed.
 ACC=49.86  CR=12（800.0 秒）

===== B1_b05（β=0.5, v=[-1.0,1.0]）=====
[16/42] B1_b05 试验 1 ...鲁棒配置：σ=0.0500, β=0.5000, κ=1.00, 学习噪声=1, 评估噪声=0
Starting RLMPC online learning and simulation...
  Learning phase: Updating W...
  Norm of W update (delta_W_total_for_k): 7.099310e-01, Norm of W: 7.099310e-01
  Learning phase: Updating W...
  Norm of W update (delta_W_total_for_k): 2.262792e-01, Norm of W: 8.885616e-01
  Learning phase: Updating W...
  Norm of W update (delta_W_total_for_k): 2.000621e-01, Norm of W: 1.035000e+00
  Learning phase: Updating W...
  Norm of W update (delta_W_total_for_k): 2.062331e-01, Norm of W: 1.169166e+00
  Learning phase: Updating W...
  Norm of W update (delta_W_total_for_k): 1.300881e-01, Norm of W: 1.245387e+00
  Learning phase: Updating W...
  Norm of W update (delta_W_total_for_k): 1.522330e-01, Norm of W: 1.327501e+00
  Learning phase: Updating W...
  Norm of W update (delta_W_total_for_k): 1.270517e-01, Norm of W: 1.443347e+00
  Learning phase: Updating W...
  Norm of W update (delta_W_total_for_k): 1.046815e-01, Norm of W: 1.510403e+00
  Learning phase: Updating W...
  Norm of W update (delta_W_total_for_k): 1.548143e-01, Norm of W: 1.651394e+00
  Learning phase: Updating W...
  Norm of W update (delta_W_total_for_k): 1.309253e-01, Norm of W: 1.762397e+00
  Learning phase: Updating W...
  Norm of W update (delta_W_total_for_k): 1.034394e-01, Norm of W: 1.817643e+00
  Learning phase: Updating W...
  Norm of W update (delta_W_total_for_k): 7.734534e-02, Norm of W: 1.891777e+00
  Learning phase: Updating W...
  Norm of W update (delta_W_total_for_k): 9.083611e-02, Norm of W: 1.969639e+00
  Learning phase: Updating W...
  Norm of W update (delta_W_total_for_k): 8.840366e-02, Norm of W: 2.044179e+00
  Learning phase: Updating W...
  Norm of W update (delta_W_total_for_k): 9.026936e-02, Norm of W: 2.075666e+00
  Learning phase: Updating W...
  Norm of W update (delta_W_total_for_k): 8.989463e-02, Norm of W: 2.158784e+00
  Learning phase: Updating W...
  Norm of W update (delta_W_total_for_k): 6.141796e-02, Norm of W: 2.215197e+00
  Learning phase: Updating W...
  Norm of W update (delta_W_total_for_k): 7.940501e-02, Norm of W: 2.282151e+00
  Learning phase: Updating W...
  Norm of W update (delta_W_total_for_k): 7.428107e-02, Norm of W: 2.346839e+00
  Learning phase: Updating W...
  Norm of W update (delta_W_total_for_k): 8.638174e-02, Norm of W: 2.418723e+00
  Learning phase: Updating W...
  Norm of W update (delta_W_total_for_k): 8.189916e-02, Norm of W: 2.461123e+00
  Learning phase: Updating W...
  Norm of W update (delta_W_total_for_k): 7.449038e-02, Norm of W: 2.521713e+00
  Learning phase: Updating W...
  Norm of W update (delta_W_total_for_k): 7.164126e-02, Norm of W: 2.578365e+00
  Learning phase: Updating W...
  Norm of W update (delta_W_total_for_k): 7.549007e-02, Norm of W: 2.648484e+00
  Learning phase: Updating W...
  Norm of W update (delta_W_total_for_k): 7.945655e-02, Norm of W: 2.718158e+00
  Learning phase: Updating W...
  Norm of W update (delta_W_total_for_k): 5.991582e-02, Norm of W: 2.744843e+00
  Learning phase: Updating W...
  Norm of W update (delta_W_total_for_k): 5.144156e-02, Norm of W: 2.776428e+00
  Learning phase: Updating W...
  Norm of W update (delta_W_total_for_k): 7.406534e-02, Norm of W: 2.840392e+00
  Learning phase: Updating W...
  Norm of W update (delta_W_total_for_k): 5.610686e-02, Norm of W: 2.871918e+00
  Learning phase: Updating W...
  Norm of W update (delta_W_total_for_k): 6.188991e-02, Norm of W: 2.924685e+00
  Learning phase: Updating W...
  Norm of W update (delta_W_total_for_k): 5.230614e-02, Norm of W: 2.958419e+00
  Learning phase: Updating W...
  Norm of W update (delta_W_total_for_k): 7.072358e-02, Norm of W: 3.021905e+00
  Learning phase: Updating W...
  Norm of W update (delta_W_total_for_k): 4.880864e-02, Norm of W: 3.039859e+00
  Learning phase: Updating W...
  Norm of W update (delta_W_total_for_k): 6.407025e-02, Norm of W: 3.084420e+00
  Learning phase: Updating W...
  Norm of W update (delta_W_total_for_k): 6.479437e-02, Norm of W: 3.104198e+00
  Learning phase: Updating W...
  Norm of W update (delta_W_total_for_k): 5.404331e-02, Norm of W: 3.142961e+00
  Learning phase: Updating W...
  Norm of W update (delta_W_total_for_k): 6.623856e-02, Norm of W: 3.140216e+00
  Learning phase: Updating W...
  Norm of W update (delta_W_total_for_k): 6.535444e-02, Norm of W: 3.172486e+00
  Learning phase: Updating W...
  Norm of W update (delta_W_total_for_k): 1.021738e-01, Norm of W: 3.238392e+00
  Learning phase: Updating W...
  Norm of W update (delta_W_total_for_k): 7.342980e-02, Norm of W: 3.300444e+00
  Learning phase: Updating W...
  Norm of W update (delta_W_total_for_k): 7.668354e-02, Norm of W: 3.362387e+00
  Learning phase: Updating W...
  Norm of W update (delta_W_total_for_k): 6.327909e-02, Norm of W: 3.376838e+00
  Learning phase: Updating W...
  Norm of W update (delta_W_total_for_k): 6.518844e-02, Norm of W: 3.376340e+00
  Learning phase: Updating W...
  Norm of W update (delta_W_total_for_k): 7.063020e-02, Norm of W: 3.428446e+00
  Learning phase: Updating W...
  Norm of W update (delta_W_total_for_k): 5.523803e-02, Norm of W: 3.462371e+00
  Learning phase: Updating W...
  Norm of W update (delta_W_total_for_k): 5.293103e-02, Norm of W: 3.499296e+00
  Learning phase: Updating W...
  Norm of W update (delta_W_total_for_k): 6.741952e-02, Norm of W: 3.508557e+00
  Learning phase: Updating W...
  Norm of W update (delta_W_total_for_k): 6.787419e-02, Norm of W: 3.562269e+00
  Learning phase: Updating W...
  Norm of W update (delta_W_total_for_k): 8.319587e-02, Norm of W: 3.639159e+00
  Learning phase: Updating W...
  Norm of W update (delta_W_total_for_k): 6.864268e-02, Norm of W: 3.647984e+00
  Learning phase: Updating W...
  Norm of W update (delta_W_total_for_k): 5.103439e-02, Norm of W: 3.672562e+00
  Learning phase: Updating W...
  Norm of W update (delta_W_total_for_k): 6.545457e-02, Norm of W: 3.726479e+00
  Learning phase: Updating W...
  Norm of W update (delta_W_total_for_k): 3.331673e-02, Norm of W: 3.748828e+00
  Learning phase: Updating W...
  Norm of W update (delta_W_total_for_k): 4.613608e-02, Norm of W: 3.778084e+00
  Learning phase: Updating W...
  Norm of W update (delta_W_total_for_k): 8.024469e-02, Norm of W: 3.833032e+00
  Learning phase: Updating W...
  Norm of W update (delta_W_total_for_k): 6.027860e-02, Norm of W: 3.823448e+00
  Learning phase: Updating W...
  Norm of W update (delta_W_total_for_k): 4.992471e-02, Norm of W: 3.856032e+00
  Learning phase: Updating W...
  Norm of W update (delta_W_total_for_k): 6.398874e-02, Norm of W: 3.871946e+00
  Learning phase: Updating W...
  Norm of W update (delta_W_total_for_k): 4.820655e-02, Norm of W: 3.914951e+00
  Learning phase: Updating W...
  Norm of W update (delta_W_total_for_k): 3.322356e-02, Norm of W: 3.936078e+00
  Learning phase: Updating W...
  Norm of W update (delta_W_total_for_k): 4.792843e-02, Norm of W: 3.937265e+00
  Learning phase: Updating W...
  Norm of W update (delta_W_total_for_k): 6.121091e-02, Norm of W: 3.989633e+00
  Learning phase: Updating W...
  Norm of W update (delta_W_total_for_k): 6.635856e-02, Norm of W: 4.022129e+00
  Learning phase: Updating W...
  Norm of W update (delta_W_total_for_k): 3.333335e-02, Norm of W: 4.049994e+00
  Learning phase: Updating W...
  Norm of W update (delta_W_total_for_k): 7.132068e-02, Norm of W: 4.109406e+00
  Learning phase: Updating W...
  Norm of W update (delta_W_total_for_k): 4.344589e-02, Norm of W: 4.135766e+00
  Learning phase: Updating W...
  Norm of W update (delta_W_total_for_k): 2.818164e-02, Norm of W: 4.137584e+00
  Learning phase: Updating W...
  Norm of W update (delta_W_total_for_k): 4.050490e-02, Norm of W: 4.155702e+00
  Learning phase: Updating W...
  Norm of W update (delta_W_total_for_k): 6.427360e-02, Norm of W: 4.157620e+00
  Learning phase: Updating W...
  Norm of W update (delta_W_total_for_k): 5.962514e-02, Norm of W: 4.209810e+00
  Learning phase: Updating W...
  Norm of W update (delta_W_total_for_k): 4.071548e-02, Norm of W: 4.235567e+00
  Learning phase: Updating W...
  Norm of W update (delta_W_total_for_k): 2.403330e-02, Norm of W: 4.238069e+00
  Learning phase: Updating W...
  Norm of W update (delta_W_total_for_k): 3.903864e-02, Norm of W: 4.255336e+00
  Learning phase: Updating W...
  Norm of W update (delta_W_total_for_k): 4.740109e-02, Norm of W: 4.260343e+00
  Learning phase: Updating W...
  Norm of W update (delta_W_total_for_k): 4.832318e-02, Norm of W: 4.292120e+00
  Learning phase: Updating W...
  Norm of W update (delta_W_total_for_k): 4.537259e-02, Norm of W: 4.325436e+00
  Learning phase: Updating W...
  Norm of W update (delta_W_total_for_k): 3.389181e-02, Norm of W: 4.344982e+00
  Learning phase: Updating W...
  Norm of W update (delta_W_total_for_k): 3.126146e-02, Norm of W: 4.365603e+00
  Learning phase: Updating W...
  Norm of W update (delta_W_total_for_k): 4.776625e-02, Norm of W: 4.358121e+00
  Learning phase: Updating W...
  Norm of W update (delta_W_total_for_k): 6.812339e-02, Norm of W: 4.410967e+00
  Learning phase: Updating W...
  Norm of W update (delta_W_total_for_k): 2.313540e-02, Norm of W: 4.419188e+00
  Learning phase: Updating W...
  Norm of W update (delta_W_total_for_k): 5.338613e-02, Norm of W: 4.424177e+00
  Learning phase: Updating W...
  Norm of W update (delta_W_total_for_k): 3.423743e-02, Norm of W: 4.446272e+00
  Learning phase: Updating W...
  Norm of W update (delta_W_total_for_k): 4.503680e-02, Norm of W: 4.479812e+00
  Learning phase: Updating W...
  Norm of W update (delta_W_total_for_k): 4.354257e-02, Norm of W: 4.512462e+00
  Learning phase: Updating W...
  Norm of W update (delta_W_total_for_k): 2.792261e-02, Norm of W: 4.532102e+00
  Learning phase: Updating W...
  Norm of W update (delta_W_total_for_k): 5.349541e-02, Norm of W: 4.584347e+00
  Learning phase: Updating W...
  Norm of W update (delta_W_total_for_k): 2.965890e-02, Norm of W: 4.609869e+00
  Learning phase: Updating W...
  Norm of W update (delta_W_total_for_k): 3.649312e-02, Norm of W: 4.622689e+00
  Learning phase: Updating W...
  Norm of W update (delta_W_total_for_k): 4.983565e-02, Norm of W: 4.607990e+00
  Learning phase: Updating W...
  Norm of W update (delta_W_total_for_k): 3.119254e-02, Norm of W: 4.619128e+00
  Learning phase: Updating W...
  Norm of W update (delta_W_total_for_k): 3.759811e-02, Norm of W: 4.629253e+00
  Learning phase: Updating W...
  Norm of W update (delta_W_total_for_k): 2.680300e-02, Norm of W: 4.631485e+00
  Learning phase: Updating W...
  Norm of W update (delta_W_total_for_k): 3.125358e-02, Norm of W: 4.651705e+00
  Learning phase: Updating W...
  Norm of W update (delta_W_total_for_k): 3.368379e-02, Norm of W: 4.639568e+00
  Learning phase: Updating W...
  Norm of W update (delta_W_total_for_k): 3.397781e-02, Norm of W: 4.666233e+00
  Learning phase: Updating W...
  Norm of W update (delta_W_total_for_k): 6.353413e-02, Norm of W: 4.682306e+00
  Learning phase: Updating W...
  Norm of W update (delta_W_total_for_k): 4.202418e-02, Norm of W: 4.705928e+00
  Learning phase: Updating W...
  Norm of W update (delta_W_total_for_k): 3.037925e-02, Norm of W: 4.717441e+00
  Learning phase: Updating W...
  Norm of W update (delta_W_total_for_k): 4.153938e-02, Norm of W: 4.712180e+00
Target reached at step k=145.
Evaluating final policy (RLMPC Epi. 2)...
Simulation: 10/50 steps completed
Simulation: 20/50 steps completed
Simulation: 30/50 steps completed
Simulation: 40/50 steps completed
Simulation: 50/50 steps completed
Total cost RLMPC (Epi. 2 with final W): 48.328996
Comparing with baseline controllers...
Running traditional MPC with horizon 20...
Simulation: 10/50 steps completed
Simulation: 20/50 steps completed
Simulation: 30/50 steps completed
Simulation: 40/50 steps completed
Simulation: 50/50 steps completed
Total cost MPC_long: 45.763310
Simulation: 10/50 steps completed
Simulation: 20/50 steps completed
Simulation: 30/50 steps completed
Simulation: 40/50 steps completed
Simulation: 50/50 steps completed
Total cost MPC_WTC (N=5): 63.984402
Simulation: 10/50 steps completed
Simulation: 20/50 steps completed
Simulation: 30/50 steps completed
Simulation: 40/50 steps completed
Simulation: 50/50 steps completed
Total cost MPC with terminal cost: 48.173470
CR诊断：||ΔW|| 范围 [2.3135e-02, 7.0993e-01]，阈值=1.0649e-01，后10步均值=3.8028e-02

===== 评估指标 =====
RLMPC:      ACC=48.3290  RMSE=0.9152  Os=0.00%
MPC_long:   ACC=45.7633  RMSE=0.8846  Os=0.00%
MPC w/o TC: ACC=63.9844  RMSE=1.0740  Os=0.00%
MPC + TC:   ACC=48.1735  RMSE=0.9110  Os=0.00%
CR（W收敛步数）= 11
ACT（平均求解耗时）= 0.059782 秒
RLMPC simulation completed.
 ACC=48.33  CR=11（743.0 秒）
[17/42] B1_b05 试验 2 ...鲁棒配置：σ=0.0500, β=0.5000, κ=1.00, 学习噪声=1, 评估噪声=0
Starting RLMPC online learning and simulation...
  Learning phase: Updating W...
  Norm of W update (delta_W_total_for_k): 6.748965e-01, Norm of W: 6.748965e-01
  Learning phase: Updating W...
  Norm of W update (delta_W_total_for_k): 2.307754e-01, Norm of W: 8.863515e-01
  Learning phase: Updating W...
  Norm of W update (delta_W_total_for_k): 2.350056e-01, Norm of W: 1.032969e+00
  Learning phase: Updating W...
  Norm of W update (delta_W_total_for_k): 1.457310e-01, Norm of W: 1.075613e+00
  Learning phase: Updating W...
  Norm of W update (delta_W_total_for_k): 1.859929e-01, Norm of W: 1.212934e+00
  Learning phase: Updating W...
  Norm of W update (delta_W_total_for_k): 1.867144e-01, Norm of W: 1.386119e+00
  Learning phase: Updating W...
  Norm of W update (delta_W_total_for_k): 1.286284e-01, Norm of W: 1.477269e+00
  Learning phase: Updating W...
  Norm of W update (delta_W_total_for_k): 1.320153e-01, Norm of W: 1.578103e+00
  Learning phase: Updating W...
  Norm of W update (delta_W_total_for_k): 1.003113e-01, Norm of W: 1.667562e+00
  Learning phase: Updating W...
  Norm of W update (delta_W_total_for_k): 1.317656e-01, Norm of W: 1.766509e+00
  Learning phase: Updating W...
  Norm of W update (delta_W_total_for_k): 9.219728e-02, Norm of W: 1.842990e+00
  Learning phase: Updating W...
  Norm of W update (delta_W_total_for_k): 1.195734e-01, Norm of W: 1.944032e+00
  Learning phase: Updating W...
  Norm of W update (delta_W_total_for_k): 9.396975e-02, Norm of W: 2.025144e+00
  Learning phase: Updating W...
  Norm of W update (delta_W_total_for_k): 8.835043e-02, Norm of W: 2.058408e+00
  Learning phase: Updating W...
  Norm of W update (delta_W_total_for_k): 8.965561e-02, Norm of W: 2.132594e+00
  Learning phase: Updating W...
  Norm of W update (delta_W_total_for_k): 8.738237e-02, Norm of W: 2.215077e+00
  Learning phase: Updating W...
  Norm of W update (delta_W_total_for_k): 8.590287e-02, Norm of W: 2.253833e+00
  Learning phase: Updating W...
  Norm of W update (delta_W_total_for_k): 9.928254e-02, Norm of W: 2.326226e+00
  Learning phase: Updating W...
  Norm of W update (delta_W_total_for_k): 6.890601e-02, Norm of W: 2.380471e+00
  Learning phase: Updating W...
  Norm of W update (delta_W_total_for_k): 9.868393e-02, Norm of W: 2.441825e+00
  Learning phase: Updating W...
  Norm of W update (delta_W_total_for_k): 7.459151e-02, Norm of W: 2.489401e+00
  Learning phase: Updating W...
  Norm of W update (delta_W_total_for_k): 7.371690e-02, Norm of W: 2.552858e+00
  Learning phase: Updating W...
  Norm of W update (delta_W_total_for_k): 7.411427e-02, Norm of W: 2.621786e+00
  Learning phase: Updating W...
  Norm of W update (delta_W_total_for_k): 5.911466e-02, Norm of W: 2.655499e+00
  Learning phase: Updating W...
  Norm of W update (delta_W_total_for_k): 6.523696e-02, Norm of W: 2.703984e+00
  Learning phase: Updating W...
  Norm of W update (delta_W_total_for_k): 8.538482e-02, Norm of W: 2.727771e+00
  Learning phase: Updating W...
  Norm of W update (delta_W_total_for_k): 7.936011e-02, Norm of W: 2.803416e+00
  Learning phase: Updating W...
  Norm of W update (delta_W_total_for_k): 4.474409e-02, Norm of W: 2.839375e+00
  Learning phase: Updating W...
  Norm of W update (delta_W_total_for_k): 5.042518e-02, Norm of W: 2.876455e+00
  Learning phase: Updating W...
  Norm of W update (delta_W_total_for_k): 7.257917e-02, Norm of W: 2.927884e+00
  Learning phase: Updating W...
  Norm of W update (delta_W_total_for_k): 8.054617e-02, Norm of W: 2.980083e+00
  Learning phase: Updating W...
  Norm of W update (delta_W_total_for_k): 5.391544e-02, Norm of W: 3.011962e+00
  Learning phase: Updating W...
  Norm of W update (delta_W_total_for_k): 6.072423e-02, Norm of W: 3.061417e+00
  Learning phase: Updating W...
  Norm of W update (delta_W_total_for_k): 5.231508e-02, Norm of W: 3.102646e+00
  Learning phase: Updating W...
  Norm of W update (delta_W_total_for_k): 4.676963e-02, Norm of W: 3.140405e+00
  Learning phase: Updating W...
  Norm of W update (delta_W_total_for_k): 7.156071e-02, Norm of W: 3.186357e+00
  Learning phase: Updating W...
  Norm of W update (delta_W_total_for_k): 4.324679e-02, Norm of W: 3.217040e+00
  Learning phase: Updating W...
  Norm of W update (delta_W_total_for_k): 6.462941e-02, Norm of W: 3.233439e+00
  Learning phase: Updating W...
  Norm of W update (delta_W_total_for_k): 6.873282e-02, Norm of W: 3.295663e+00
  Learning phase: Updating W...
  Norm of W update (delta_W_total_for_k): 4.497358e-02, Norm of W: 3.336449e+00
  Learning phase: Updating W...
  Norm of W update (delta_W_total_for_k): 4.823671e-02, Norm of W: 3.367630e+00
  Learning phase: Updating W...
  Norm of W update (delta_W_total_for_k): 7.489153e-02, Norm of W: 3.419296e+00
  Learning phase: Updating W...
  Norm of W update (delta_W_total_for_k): 7.627345e-02, Norm of W: 3.446567e+00
  Learning phase: Updating W...
  Norm of W update (delta_W_total_for_k): 3.857097e-02, Norm of W: 3.468243e+00
  Learning phase: Updating W...
  Norm of W update (delta_W_total_for_k): 5.065140e-02, Norm of W: 3.514674e+00
  Learning phase: Updating W...
  Norm of W update (delta_W_total_for_k): 4.049749e-02, Norm of W: 3.547303e+00
  Learning phase: Updating W...
  Norm of W update (delta_W_total_for_k): 4.666280e-02, Norm of W: 3.563410e+00
  Learning phase: Updating W...
  Norm of W update (delta_W_total_for_k): 4.911221e-02, Norm of W: 3.589994e+00
  Learning phase: Updating W...
  Norm of W update (delta_W_total_for_k): 4.464061e-02, Norm of W: 3.605689e+00
Target reached at step k=49.
Evaluating final policy (RLMPC Epi. 2)...
Simulation: 10/50 steps completed
Simulation: 20/50 steps completed
Simulation: 30/50 steps completed
Simulation: 40/50 steps completed
Simulation: 50/50 steps completed
Total cost RLMPC (Epi. 2 with final W): 49.429835
Comparing with baseline controllers...
Running traditional MPC with horizon 20...
Simulation: 10/50 steps completed
Simulation: 20/50 steps completed
Simulation: 30/50 steps completed
Simulation: 40/50 steps completed
Simulation: 50/50 steps completed
Total cost MPC_long: 45.763310
Simulation: 10/50 steps completed
Simulation: 20/50 steps completed
Simulation: 30/50 steps completed
Simulation: 40/50 steps completed
Simulation: 50/50 steps completed
Total cost MPC_WTC (N=5): 63.984402
Simulation: 10/50 steps completed
Simulation: 20/50 steps completed
Simulation: 30/50 steps completed
Simulation: 40/50 steps completed
Simulation: 50/50 steps completed
Total cost MPC with terminal cost: 48.173470
CR诊断：||ΔW|| 范围 [3.8571e-02, 6.7490e-01]，阈值=1.0123e-01，后10步均值=5.3860e-02

===== 评估指标 =====
RLMPC:      ACC=49.4298  RMSE=0.9276  Os=0.00%
MPC_long:   ACC=45.7633  RMSE=0.8846  Os=0.00%
MPC w/o TC: ACC=63.9844  RMSE=1.0740  Os=0.00%
MPC + TC:   ACC=48.1735  RMSE=0.9110  Os=0.00%
CR（W收敛步数）= 13
ACT（平均求解耗时）= 0.057511 秒
RLMPC simulation completed.
 ACC=49.43  CR=13（380.0 秒）
[18/42] B1_b05 试验 3 ...鲁棒配置：σ=0.0500, β=0.5000, κ=1.00, 学习噪声=1, 评估噪声=0
Starting RLMPC online learning and simulation...
  Learning phase: Updating W...
  Norm of W update (delta_W_total_for_k): 6.987680e-01, Norm of W: 6.987680e-01
  Learning phase: Updating W...
  Norm of W update (delta_W_total_for_k): 2.746768e-01, Norm of W: 9.182036e-01
  Learning phase: Updating W...
  Norm of W update (delta_W_total_for_k): 2.289795e-01, Norm of W: 9.875303e-01
  Learning phase: Updating W...
  Norm of W update (delta_W_total_for_k): 2.027599e-01, Norm of W: 1.153730e+00
  Learning phase: Updating W...
  Norm of W update (delta_W_total_for_k): 1.614959e-01, Norm of W: 1.263407e+00
  Learning phase: Updating W...
  Norm of W update (delta_W_total_for_k): 1.406748e-01, Norm of W: 1.359941e+00
  Learning phase: Updating W...
  Norm of W update (delta_W_total_for_k): 1.258280e-01, Norm of W: 1.459060e+00
  Learning phase: Updating W...
  Norm of W update (delta_W_total_for_k): 1.372287e-01, Norm of W: 1.559168e+00
  Learning phase: Updating W...
  Norm of W update (delta_W_total_for_k): 1.366098e-01, Norm of W: 1.678529e+00
  Learning phase: Updating W...
  Norm of W update (delta_W_total_for_k): 1.061352e-01, Norm of W: 1.763697e+00
  Learning phase: Updating W...
  Norm of W update (delta_W_total_for_k): 9.605049e-02, Norm of W: 1.834066e+00
  Learning phase: Updating W...
  Norm of W update (delta_W_total_for_k): 7.774678e-02, Norm of W: 1.906178e+00
  Learning phase: Updating W...
  Norm of W update (delta_W_total_for_k): 9.193393e-02, Norm of W: 1.981384e+00
  Learning phase: Updating W...
  Norm of W update (delta_W_total_for_k): 9.210877e-02, Norm of W: 2.056209e+00
  Learning phase: Updating W...
  Norm of W update (delta_W_total_for_k): 8.427633e-02, Norm of W: 2.127257e+00
  Learning phase: Updating W...
  Norm of W update (delta_W_total_for_k): 1.189684e-01, Norm of W: 2.192596e+00
  Learning phase: Updating W...
  Norm of W update (delta_W_total_for_k): 7.784042e-02, Norm of W: 2.256289e+00
  Learning phase: Updating W...
  Norm of W update (delta_W_total_for_k): 7.233087e-02, Norm of W: 2.318129e+00
  Learning phase: Updating W...
  Norm of W update (delta_W_total_for_k): 6.925131e-02, Norm of W: 2.352531e+00
  Learning phase: Updating W...
  Norm of W update (delta_W_total_for_k): 6.930127e-02, Norm of W: 2.387885e+00
  Learning phase: Updating W...
  Norm of W update (delta_W_total_for_k): 6.970127e-02, Norm of W: 2.453063e+00
  Learning phase: Updating W...
  Norm of W update (delta_W_total_for_k): 6.206294e-02, Norm of W: 2.505048e+00
  Learning phase: Updating W...
  Norm of W update (delta_W_total_for_k): 6.737953e-02, Norm of W: 2.561610e+00
  Learning phase: Updating W...
  Norm of W update (delta_W_total_for_k): 6.322446e-02, Norm of W: 2.584014e+00
  Learning phase: Updating W...
  Norm of W update (delta_W_total_for_k): 7.703887e-02, Norm of W: 2.653020e+00
  Learning phase: Updating W...
  Norm of W update (delta_W_total_for_k): 6.022604e-02, Norm of W: 2.683453e+00
  Learning phase: Updating W...
  Norm of W update (delta_W_total_for_k): 7.596372e-02, Norm of W: 2.732469e+00
  Learning phase: Updating W...
  Norm of W update (delta_W_total_for_k): 7.278910e-02, Norm of W: 2.800139e+00
  Learning phase: Updating W...
  Norm of W update (delta_W_total_for_k): 6.504116e-02, Norm of W: 2.841666e+00
  Learning phase: Updating W...
  Norm of W update (delta_W_total_for_k): 5.706495e-02, Norm of W: 2.892352e+00
  Learning phase: Updating W...
  Norm of W update (delta_W_total_for_k): 7.176588e-02, Norm of W: 2.950539e+00
  Learning phase: Updating W...
  Norm of W update (delta_W_total_for_k): 7.004595e-02, Norm of W: 2.970078e+00
  Learning phase: Updating W...
  Norm of W update (delta_W_total_for_k): 4.317406e-02, Norm of W: 2.990593e+00
  Learning phase: Updating W...
  Norm of W update (delta_W_total_for_k): 4.300899e-02, Norm of W: 2.995067e+00
  Learning phase: Updating W...
  Norm of W update (delta_W_total_for_k): 5.915208e-02, Norm of W: 3.043393e+00
  Learning phase: Updating W...
  Norm of W update (delta_W_total_for_k): 9.455774e-02, Norm of W: 3.130037e+00
  Learning phase: Updating W...
  Norm of W update (delta_W_total_for_k): 1.020435e-01, Norm of W: 3.136188e+00
  Learning phase: Updating W...
  Norm of W update (delta_W_total_for_k): 6.236190e-02, Norm of W: 3.189418e+00
  Learning phase: Updating W...
  Norm of W update (delta_W_total_for_k): 8.052016e-02, Norm of W: 3.235349e+00
  Learning phase: Updating W...
  Norm of W update (delta_W_total_for_k): 4.961017e-02, Norm of W: 3.256418e+00
  Learning phase: Updating W...
  Norm of W update (delta_W_total_for_k): 5.794911e-02, Norm of W: 3.295390e+00
  Learning phase: Updating W...
  Norm of W update (delta_W_total_for_k): 4.552341e-02, Norm of W: 3.334635e+00
  Learning phase: Updating W...
  Norm of W update (delta_W_total_for_k): 3.683241e-02, Norm of W: 3.364175e+00
  Learning phase: Updating W...
  Norm of W update (delta_W_total_for_k): 8.130155e-02, Norm of W: 3.371372e+00
  Learning phase: Updating W...
  Norm of W update (delta_W_total_for_k): 6.999363e-02, Norm of W: 3.412344e+00
  Learning phase: Updating W...
  Norm of W update (delta_W_total_for_k): 4.117400e-02, Norm of W: 3.444639e+00
  Learning phase: Updating W...
  Norm of W update (delta_W_total_for_k): 4.835736e-02, Norm of W: 3.481368e+00
  Learning phase: Updating W...
  Norm of W update (delta_W_total_for_k): 5.018897e-02, Norm of W: 3.496444e+00
  Learning phase: Updating W...
  Norm of W update (delta_W_total_for_k): 5.635381e-02, Norm of W: 3.545668e+00
  Learning phase: Updating W...
  Norm of W update (delta_W_total_for_k): 4.202733e-02, Norm of W: 3.572438e+00
  Learning phase: Updating W...
  Norm of W update (delta_W_total_for_k): 4.791567e-02, Norm of W: 3.599489e+00
  Learning phase: Updating W...
  Norm of W update (delta_W_total_for_k): 4.294492e-02, Norm of W: 3.637976e+00
  Learning phase: Updating W...
  Norm of W update (delta_W_total_for_k): 3.027464e-02, Norm of W: 3.663581e+00
  Learning phase: Updating W...
  Norm of W update (delta_W_total_for_k): 6.738877e-02, Norm of W: 3.681659e+00
  Learning phase: Updating W...
  Norm of W update (delta_W_total_for_k): 4.292058e-02, Norm of W: 3.716091e+00
  Learning phase: Updating W...
  Norm of W update (delta_W_total_for_k): 8.186023e-02, Norm of W: 3.732918e+00
  Learning phase: Updating W...
  Norm of W update (delta_W_total_for_k): 4.936903e-02, Norm of W: 3.752626e+00
  Learning phase: Updating W...
  Norm of W update (delta_W_total_for_k): 4.747201e-02, Norm of W: 3.785131e+00
  Learning phase: Updating W...
  Norm of W update (delta_W_total_for_k): 5.611090e-02, Norm of W: 3.818977e+00
  Learning phase: Updating W...
  Norm of W update (delta_W_total_for_k): 5.477022e-02, Norm of W: 3.869298e+00
  Learning phase: Updating W...
  Norm of W update (delta_W_total_for_k): 5.873258e-02, Norm of W: 3.911319e+00
  Learning phase: Updating W...
  Norm of W update (delta_W_total_for_k): 5.112851e-02, Norm of W: 3.952220e+00
  Learning phase: Updating W...
  Norm of W update (delta_W_total_for_k): 5.400504e-02, Norm of W: 3.999917e+00
  Learning phase: Updating W...
  Norm of W update (delta_W_total_for_k): 3.271646e-02, Norm of W: 4.026522e+00
  Learning phase: Updating W...
  Norm of W update (delta_W_total_for_k): 4.888766e-02, Norm of W: 4.049347e+00
  Learning phase: Updating W...
  Norm of W update (delta_W_total_for_k): 2.775193e-02, Norm of W: 4.059543e+00
  Learning phase: Updating W...
  Norm of W update (delta_W_total_for_k): 4.226447e-02, Norm of W: 4.070605e+00
  Learning phase: Updating W...
  Norm of W update (delta_W_total_for_k): 6.014935e-02, Norm of W: 4.118094e+00
  Learning phase: Updating W...
  Norm of W update (delta_W_total_for_k): 6.512807e-02, Norm of W: 4.156657e+00
  Learning phase: Updating W...
  Norm of W update (delta_W_total_for_k): 4.155472e-02, Norm of W: 4.171430e+00
  Learning phase: Updating W...
  Norm of W update (delta_W_total_for_k): 5.957030e-02, Norm of W: 4.215134e+00
  Learning phase: Updating W...
  Norm of W update (delta_W_total_for_k): 5.635235e-02, Norm of W: 4.229538e+00
  Learning phase: Updating W...
  Norm of W update (delta_W_total_for_k): 7.808725e-02, Norm of W: 4.271730e+00
  Learning phase: Updating W...
  Norm of W update (delta_W_total_for_k): 4.580246e-02, Norm of W: 4.272724e+00
  Learning phase: Updating W...
  Norm of W update (delta_W_total_for_k): 2.805994e-02, Norm of W: 4.270308e+00
  Learning phase: Updating W...
  Norm of W update (delta_W_total_for_k): 4.362012e-02, Norm of W: 4.307905e+00
  Learning phase: Updating W...
  Norm of W update (delta_W_total_for_k): 2.297431e-02, Norm of W: 4.315384e+00
  Learning phase: Updating W...
  Norm of W update (delta_W_total_for_k): 5.908809e-02, Norm of W: 4.323758e+00
  Learning phase: Updating W...
  Norm of W update (delta_W_total_for_k): 4.468796e-02, Norm of W: 4.342395e+00
  Learning phase: Updating W...
  Norm of W update (delta_W_total_for_k): 6.522542e-02, Norm of W: 4.361204e+00
  Learning phase: Updating W...
  Norm of W update (delta_W_total_for_k): 7.734001e-02, Norm of W: 4.405640e+00
  Learning phase: Updating W...
  Norm of W update (delta_W_total_for_k): 2.660247e-02, Norm of W: 4.419435e+00
  Learning phase: Updating W...
  Norm of W update (delta_W_total_for_k): 2.503608e-02, Norm of W: 4.427328e+00
  Learning phase: Updating W...
  Norm of W update (delta_W_total_for_k): 3.065784e-02, Norm of W: 4.446879e+00
  Learning phase: Updating W...
  Norm of W update (delta_W_total_for_k): 3.498193e-02, Norm of W: 4.445993e+00
  Learning phase: Updating W...
  Norm of W update (delta_W_total_for_k): 3.360910e-02, Norm of W: 4.476106e+00
  Learning phase: Updating W...
  Norm of W update (delta_W_total_for_k): 3.480253e-02, Norm of W: 4.503193e+00
  Learning phase: Updating W...
  Norm of W update (delta_W_total_for_k): 2.783760e-02, Norm of W: 4.496406e+00
  Learning phase: Updating W...
  Norm of W update (delta_W_total_for_k): 2.754898e-02, Norm of W: 4.515841e+00
  Learning phase: Updating W...
  Norm of W update (delta_W_total_for_k): 3.140973e-02, Norm of W: 4.534167e+00
  Learning phase: Updating W...
  Norm of W update (delta_W_total_for_k): 3.396055e-02, Norm of W: 4.564159e+00
  Learning phase: Updating W...
  Norm of W update (delta_W_total_for_k): 5.566499e-02, Norm of W: 4.604616e+00
  Learning phase: Updating W...
  Norm of W update (delta_W_total_for_k): 3.295001e-02, Norm of W: 4.624714e+00
  Learning phase: Updating W...
  Norm of W update (delta_W_total_for_k): 2.937610e-02, Norm of W: 4.637724e+00
  Learning phase: Updating W...
  Norm of W update (delta_W_total_for_k): 6.001268e-02, Norm of W: 4.625332e+00
  Learning phase: Updating W...
  Norm of W update (delta_W_total_for_k): 4.106325e-02, Norm of W: 4.640528e+00
  Learning phase: Updating W...
  Norm of W update (delta_W_total_for_k): 4.575725e-02, Norm of W: 4.679156e+00
  Learning phase: Updating W...
  Norm of W update (delta_W_total_for_k): 5.836476e-02, Norm of W: 4.660288e+00
  Learning phase: Updating W...
  Norm of W update (delta_W_total_for_k): 2.998180e-02, Norm of W: 4.671179e+00
  Learning phase: Updating W...
  Norm of W update (delta_W_total_for_k): 4.903384e-02, Norm of W: 4.691705e+00
Evaluating final policy (RLMPC Epi. 2)...
Simulation: 10/50 steps completed
Simulation: 20/50 steps completed
Simulation: 30/50 steps completed
Simulation: 40/50 steps completed
Simulation: 50/50 steps completed
Total cost RLMPC (Epi. 2 with final W): 48.320740
Comparing with baseline controllers...
Running traditional MPC with horizon 20...
Simulation: 10/50 steps completed
Simulation: 20/50 steps completed
Simulation: 30/50 steps completed
Simulation: 40/50 steps completed
Simulation: 50/50 steps completed
Total cost MPC_long: 45.763310
Simulation: 10/50 steps completed
Simulation: 20/50 steps completed
Simulation: 30/50 steps completed
Simulation: 40/50 steps completed
Simulation: 50/50 steps completed
Total cost MPC_WTC (N=5): 63.984402
Simulation: 10/50 steps completed
Simulation: 20/50 steps completed
Simulation: 30/50 steps completed
Simulation: 40/50 steps completed
Simulation: 50/50 steps completed
Total cost MPC with terminal cost: 48.173470
CR诊断：||ΔW|| 范围 [2.2974e-02, 6.9877e-01]，阈值=1.0482e-01，后10步均值=4.1854e-02

===== 评估指标 =====
RLMPC:      ACC=48.3207  RMSE=0.9151  Os=0.00%
MPC_long:   ACC=45.7633  RMSE=0.8846  Os=0.00%
MPC w/o TC: ACC=63.9844  RMSE=1.0740  Os=0.00%
MPC + TC:   ACC=48.1735  RMSE=0.9110  Os=0.00%
CR（W收敛步数）= 11
ACT（平均求解耗时）= 0.062567 秒
RLMPC simulation completed.
 ACC=48.32  CR=11（748.0 秒）

===== B2_b00（β=0.0, v=[-1.0,1.0]）=====
[19/42] B2_b00 试验 1 ...鲁棒配置：σ=0.0500, β=0.0000, κ=1.00, 学习噪声=0, 评估噪声=0
Starting RLMPC online learning and simulation...
  Learning phase: Updating W...
  Norm of W update (delta_W_total_for_k): 7.730342e-01, Norm of W: 7.730342e-01
  Learning phase: Updating W...
  Norm of W update (delta_W_total_for_k): 1.796063e-01, Norm of W: 9.258062e-01
  Learning phase: Updating W...
  Norm of W update (delta_W_total_for_k): 1.361001e-01, Norm of W: 1.006154e+00
  Learning phase: Updating W...
  Norm of W update (delta_W_total_for_k): 1.508327e-01, Norm of W: 1.107465e+00
  Learning phase: Updating W...
  Norm of W update (delta_W_total_for_k): 9.823830e-02, Norm of W: 1.129528e+00
  Learning phase: Updating W...
  Norm of W update (delta_W_total_for_k): 1.199520e-01, Norm of W: 1.191320e+00
  Learning phase: Updating W...
  Norm of W update (delta_W_total_for_k): 8.972131e-02, Norm of W: 1.248056e+00
  Learning phase: Updating W...
  Norm of W update (delta_W_total_for_k): 6.972913e-02, Norm of W: 1.265342e+00
  Learning phase: Updating W...
  Norm of W update (delta_W_total_for_k): 1.189521e-01, Norm of W: 1.368576e+00
  Learning phase: Updating W...
  Norm of W update (delta_W_total_for_k): 8.826385e-02, Norm of W: 1.432490e+00
  Learning phase: Updating W...
  Norm of W update (delta_W_total_for_k): 9.147311e-02, Norm of W: 1.464561e+00
  Learning phase: Updating W...
  Norm of W update (delta_W_total_for_k): 6.035766e-02, Norm of W: 1.501541e+00
  Learning phase: Updating W...
  Norm of W update (delta_W_total_for_k): 6.067737e-02, Norm of W: 1.534411e+00
  Learning phase: Updating W...
  Norm of W update (delta_W_total_for_k): 6.710034e-02, Norm of W: 1.597553e+00
  Learning phase: Updating W...
  Norm of W update (delta_W_total_for_k): 9.425250e-02, Norm of W: 1.609022e+00
  Learning phase: Updating W...
  Norm of W update (delta_W_total_for_k): 6.143603e-02, Norm of W: 1.657580e+00
  Learning phase: Updating W...
  Norm of W update (delta_W_total_for_k): 5.176842e-02, Norm of W: 1.695335e+00
  Learning phase: Updating W...
  Norm of W update (delta_W_total_for_k): 5.922791e-02, Norm of W: 1.749858e+00
  Learning phase: Updating W...
  Norm of W update (delta_W_total_for_k): 5.094874e-02, Norm of W: 1.778030e+00
  Learning phase: Updating W...
  Norm of W update (delta_W_total_for_k): 6.895409e-02, Norm of W: 1.804902e+00
  Learning phase: Updating W...
  Norm of W update (delta_W_total_for_k): 5.730254e-02, Norm of W: 1.850502e+00
  Learning phase: Updating W...
  Norm of W update (delta_W_total_for_k): 6.333883e-02, Norm of W: 1.895476e+00
  Learning phase: Updating W...
  Norm of W update (delta_W_total_for_k): 8.206402e-02, Norm of W: 1.951006e+00
  Learning phase: Updating W...
  Norm of W update (delta_W_total_for_k): 7.112636e-02, Norm of W: 2.009475e+00
  Learning phase: Updating W...
  Norm of W update (delta_W_total_for_k): 4.737035e-02, Norm of W: 2.033643e+00
  Learning phase: Updating W...
  Norm of W update (delta_W_total_for_k): 4.689481e-02, Norm of W: 2.049083e+00
  Learning phase: Updating W...
  Norm of W update (delta_W_total_for_k): 6.299437e-02, Norm of W: 2.103551e+00
  Learning phase: Updating W...
  Norm of W update (delta_W_total_for_k): 4.281796e-02, Norm of W: 2.111674e+00
  Learning phase: Updating W...
  Norm of W update (delta_W_total_for_k): 5.679161e-02, Norm of W: 2.154370e+00
  Learning phase: Updating W...
  Norm of W update (delta_W_total_for_k): 4.128123e-02, Norm of W: 2.172475e+00
  Learning phase: Updating W...
  Norm of W update (delta_W_total_for_k): 4.552388e-02, Norm of W: 2.211750e+00
  Learning phase: Updating W...
  Norm of W update (delta_W_total_for_k): 4.286460e-02, Norm of W: 2.251826e+00
  Learning phase: Updating W...
  Norm of W update (delta_W_total_for_k): 4.449409e-02, Norm of W: 2.285137e+00
  Learning phase: Updating W...
  Norm of W update (delta_W_total_for_k): 5.530267e-02, Norm of W: 2.333388e+00
  Learning phase: Updating W...
  Norm of W update (delta_W_total_for_k): 6.462943e-02, Norm of W: 2.319927e+00
  Learning phase: Updating W...
  Norm of W update (delta_W_total_for_k): 5.336018e-02, Norm of W: 2.361773e+00
  Learning phase: Updating W...
  Norm of W update (delta_W_total_for_k): 5.275608e-02, Norm of W: 2.389765e+00
  Learning phase: Updating W...
  Norm of W update (delta_W_total_for_k): 5.808656e-02, Norm of W: 2.384829e+00
  Learning phase: Updating W...
  Norm of W update (delta_W_total_for_k): 6.593199e-02, Norm of W: 2.412700e+00
  Learning phase: Updating W...
  Norm of W update (delta_W_total_for_k): 5.610867e-02, Norm of W: 2.451530e+00
  Learning phase: Updating W...
  Norm of W update (delta_W_total_for_k): 4.243765e-02, Norm of W: 2.476589e+00
  Learning phase: Updating W...
  Norm of W update (delta_W_total_for_k): 7.423089e-02, Norm of W: 2.530928e+00
  Learning phase: Updating W...
  Norm of W update (delta_W_total_for_k): 6.003972e-02, Norm of W: 2.525703e+00
  Learning phase: Updating W...
  Norm of W update (delta_W_total_for_k): 5.734525e-02, Norm of W: 2.541667e+00
  Learning phase: Updating W...
  Norm of W update (delta_W_total_for_k): 5.022423e-02, Norm of W: 2.580473e+00
  Learning phase: Updating W...
  Norm of W update (delta_W_total_for_k): 6.763943e-02, Norm of W: 2.610116e+00
  Learning phase: Updating W...
  Norm of W update (delta_W_total_for_k): 8.922215e-02, Norm of W: 2.665711e+00
  Learning phase: Updating W...
  Norm of W update (delta_W_total_for_k): 4.688955e-02, Norm of W: 2.700787e+00
  Learning phase: Updating W...
  Norm of W update (delta_W_total_for_k): 5.348880e-02, Norm of W: 2.740154e+00
  Learning phase: Updating W...
  Norm of W update (delta_W_total_for_k): 8.052037e-02, Norm of W: 2.763318e+00
  Learning phase: Updating W...
  Norm of W update (delta_W_total_for_k): 3.245496e-02, Norm of W: 2.790725e+00
  Learning phase: Updating W...
  Norm of W update (delta_W_total_for_k): 4.280799e-02, Norm of W: 2.810804e+00
  Learning phase: Updating W...
  Norm of W update (delta_W_total_for_k): 3.941582e-02, Norm of W: 2.835317e+00
  Learning phase: Updating W...
  Norm of W update (delta_W_total_for_k): 2.955115e-02, Norm of W: 2.836127e+00
  Learning phase: Updating W...
  Norm of W update (delta_W_total_for_k): 5.255099e-02, Norm of W: 2.838993e+00
  Learning phase: Updating W...
  Norm of W update (delta_W_total_for_k): 6.202194e-02, Norm of W: 2.869262e+00
  Learning phase: Updating W...
  Norm of W update (delta_W_total_for_k): 5.003161e-02, Norm of W: 2.909750e+00
  Learning phase: Updating W...
  Norm of W update (delta_W_total_for_k): 4.475761e-02, Norm of W: 2.916460e+00
  Learning phase: Updating W...
  Norm of W update (delta_W_total_for_k): 4.761716e-02, Norm of W: 2.928411e+00
  Learning phase: Updating W...
  Norm of W update (delta_W_total_for_k): 3.838226e-02, Norm of W: 2.950706e+00
  Learning phase: Updating W...
  Norm of W update (delta_W_total_for_k): 6.425077e-02, Norm of W: 2.971504e+00
  Learning phase: Updating W...
  Norm of W update (delta_W_total_for_k): 2.695303e-02, Norm of W: 2.974936e+00
  Learning phase: Updating W...
  Norm of W update (delta_W_total_for_k): 7.648780e-02, Norm of W: 3.013232e+00
  Learning phase: Updating W...
  Norm of W update (delta_W_total_for_k): 5.763705e-02, Norm of W: 3.021206e+00
  Learning phase: Updating W...
  Norm of W update (delta_W_total_for_k): 3.481674e-02, Norm of W: 3.051631e+00
  Learning phase: Updating W...
  Norm of W update (delta_W_total_for_k): 3.557435e-02, Norm of W: 3.064294e+00
  Learning phase: Updating W...
  Norm of W update (delta_W_total_for_k): 4.390832e-02, Norm of W: 3.090049e+00
  Learning phase: Updating W...
  Norm of W update (delta_W_total_for_k): 3.360478e-02, Norm of W: 3.111190e+00
  Learning phase: Updating W...
  Norm of W update (delta_W_total_for_k): 4.502219e-02, Norm of W: 3.131179e+00
  Learning phase: Updating W...
  Norm of W update (delta_W_total_for_k): 1.763028e-02, Norm of W: 3.136785e+00
  Learning phase: Updating W...
  Norm of W update (delta_W_total_for_k): 4.352645e-02, Norm of W: 3.162116e+00
  Learning phase: Updating W...
  Norm of W update (delta_W_total_for_k): 5.370666e-02, Norm of W: 3.173127e+00
  Learning phase: Updating W...
  Norm of W update (delta_W_total_for_k): 3.585511e-02, Norm of W: 3.183956e+00
  Learning phase: Updating W...
  Norm of W update (delta_W_total_for_k): 4.064111e-02, Norm of W: 3.204952e+00
  Learning phase: Updating W...
  Norm of W update (delta_W_total_for_k): 6.948175e-02, Norm of W: 3.227669e+00
  Learning phase: Updating W...
  Norm of W update (delta_W_total_for_k): 2.967815e-02, Norm of W: 3.248596e+00
  Learning phase: Updating W...
  Norm of W update (delta_W_total_for_k): 1.996434e-02, Norm of W: 3.259536e+00
  Learning phase: Updating W...
  Norm of W update (delta_W_total_for_k): 3.214565e-02, Norm of W: 3.275290e+00
  Learning phase: Updating W...
  Norm of W update (delta_W_total_for_k): 4.625640e-02, Norm of W: 3.281775e+00
  Learning phase: Updating W...
  Norm of W update (delta_W_total_for_k): 1.906611e-02, Norm of W: 3.287836e+00
  Learning phase: Updating W...
  Norm of W update (delta_W_total_for_k): 4.035613e-02, Norm of W: 3.321296e+00
  Learning phase: Updating W...
  Norm of W update (delta_W_total_for_k): 3.352843e-02, Norm of W: 3.343129e+00
  Learning phase: Updating W...
  Norm of W update (delta_W_total_for_k): 3.069358e-02, Norm of W: 3.342827e+00
  Learning phase: Updating W...
  Norm of W update (delta_W_total_for_k): 2.472326e-02, Norm of W: 3.347512e+00
  Learning phase: Updating W...
  Norm of W update (delta_W_total_for_k): 4.284803e-02, Norm of W: 3.381920e+00
  Learning phase: Updating W...
  Norm of W update (delta_W_total_for_k): 2.084747e-02, Norm of W: 3.394624e+00
  Learning phase: Updating W...
  Norm of W update (delta_W_total_for_k): 3.136733e-02, Norm of W: 3.407595e+00
  Learning phase: Updating W...
  Norm of W update (delta_W_total_for_k): 3.970134e-02, Norm of W: 3.411429e+00
  Learning phase: Updating W...
  Norm of W update (delta_W_total_for_k): 3.426048e-02, Norm of W: 3.432350e+00
  Learning phase: Updating W...
  Norm of W update (delta_W_total_for_k): 2.045978e-02, Norm of W: 3.440965e+00
  Learning phase: Updating W...
  Norm of W update (delta_W_total_for_k): 6.449848e-02, Norm of W: 3.435047e+00
  Learning phase: Updating W...
  Norm of W update (delta_W_total_for_k): 3.779877e-02, Norm of W: 3.459854e+00
  Learning phase: Updating W...
  Norm of W update (delta_W_total_for_k): 2.791403e-02, Norm of W: 3.476241e+00
  Learning phase: Updating W...
  Norm of W update (delta_W_total_for_k): 3.066146e-02, Norm of W: 3.471192e+00
  Learning phase: Updating W...
  Norm of W update (delta_W_total_for_k): 3.600419e-02, Norm of W: 3.496983e+00
  Learning phase: Updating W...
  Norm of W update (delta_W_total_for_k): 4.117384e-02, Norm of W: 3.514245e+00
  Learning phase: Updating W...
  Norm of W update (delta_W_total_for_k): 2.503581e-02, Norm of W: 3.530474e+00
  Learning phase: Updating W...
  Norm of W update (delta_W_total_for_k): 3.170933e-02, Norm of W: 3.561262e+00
  Learning phase: Updating W...
  Norm of W update (delta_W_total_for_k): 3.007197e-02, Norm of W: 3.581916e+00
  Learning phase: Updating W...
  Norm of W update (delta_W_total_for_k): 2.829003e-02, Norm of W: 3.582739e+00
Evaluating final policy (RLMPC Epi. 2)...
Simulation: 10/50 steps completed
Simulation: 20/50 steps completed
Simulation: 30/50 steps completed
Simulation: 40/50 steps completed
Simulation: 50/50 steps completed
Total cost RLMPC (Epi. 2 with final W): 59.370251
Comparing with baseline controllers...
Running traditional MPC with horizon 20...
Simulation: 10/50 steps completed
Simulation: 20/50 steps completed
Simulation: 30/50 steps completed
Simulation: 40/50 steps completed
Simulation: 50/50 steps completed
Total cost MPC_long: 53.786982
Simulation: 10/50 steps completed
Simulation: 20/50 steps completed
Simulation: 30/50 steps completed
Simulation: 40/50 steps completed
Simulation: 50/50 steps completed
Total cost MPC_WTC (N=5): 81.813170
Simulation: 10/50 steps completed
Simulation: 20/50 steps completed
Simulation: 30/50 steps completed
Simulation: 40/50 steps completed
Simulation: 50/50 steps completed
Total cost MPC with terminal cost: 59.030280
CR诊断：||ΔW|| 范围 [1.7630e-02, 7.7303e-01]，阈值=1.1596e-01，后10步均值=3.4533e-02

===== 评估指标 =====
RLMPC:      ACC=59.3703  RMSE=0.9909  Os=0.00%
MPC_long:   ACC=53.7870  RMSE=0.9015  Os=0.00%
MPC w/o TC: ACC=81.8132  RMSE=1.2210  Os=0.00%
MPC + TC:   ACC=59.0303  RMSE=0.9802  Os=0.00%
CR（W收敛步数）= 10
ACT（平均求解耗时）= 0.057688 秒
RLMPC simulation completed.
 ACC=59.37  CR=10（751.2 秒）
[20/42] B2_b00 试验 2 ...鲁棒配置：σ=0.0500, β=0.0000, κ=1.00, 学习噪声=0, 评估噪声=0
Starting RLMPC online learning and simulation...
  Learning phase: Updating W...
  Norm of W update (delta_W_total_for_k): 7.200151e-01, Norm of W: 7.200151e-01
  Learning phase: Updating W...
  Norm of W update (delta_W_total_for_k): 2.096791e-01, Norm of W: 9.208589e-01
  Learning phase: Updating W...
  Norm of W update (delta_W_total_for_k): 1.594266e-01, Norm of W: 1.020554e+00
  Learning phase: Updating W...
  Norm of W update (delta_W_total_for_k): 1.116633e-01, Norm of W: 9.989990e-01
  Learning phase: Updating W...
  Norm of W update (delta_W_total_for_k): 1.233189e-01, Norm of W: 1.077730e+00
  Learning phase: Updating W...
  Norm of W update (delta_W_total_for_k): 1.156932e-01, Norm of W: 1.176499e+00
  Learning phase: Updating W...
  Norm of W update (delta_W_total_for_k): 9.766928e-02, Norm of W: 1.225204e+00
  Learning phase: Updating W...
  Norm of W update (delta_W_total_for_k): 8.475499e-02, Norm of W: 1.272006e+00
  Learning phase: Updating W...
  Norm of W update (delta_W_total_for_k): 7.856627e-02, Norm of W: 1.320789e+00
  Learning phase: Updating W...
  Norm of W update (delta_W_total_for_k): 8.518543e-02, Norm of W: 1.389194e+00
  Learning phase: Updating W...
  Norm of W update (delta_W_total_for_k): 7.705813e-02, Norm of W: 1.442564e+00
  Learning phase: Updating W...
  Norm of W update (delta_W_total_for_k): 6.514825e-02, Norm of W: 1.494955e+00
  Learning phase: Updating W...
  Norm of W update (delta_W_total_for_k): 7.188713e-02, Norm of W: 1.552477e+00
  Learning phase: Updating W...
  Norm of W update (delta_W_total_for_k): 9.777380e-02, Norm of W: 1.572935e+00
  Learning phase: Updating W...
  Norm of W update (delta_W_total_for_k): 9.163272e-02, Norm of W: 1.648482e+00
  Learning phase: Updating W...
  Norm of W update (delta_W_total_for_k): 5.429245e-02, Norm of W: 1.689107e+00
  Learning phase: Updating W...
  Norm of W update (delta_W_total_for_k): 7.103957e-02, Norm of W: 1.731835e+00
  Learning phase: Updating W...
  Norm of W update (delta_W_total_for_k): 5.227549e-02, Norm of W: 1.774895e+00
  Learning phase: Updating W...
  Norm of W update (delta_W_total_for_k): 6.570301e-02, Norm of W: 1.797356e+00
  Learning phase: Updating W...
  Norm of W update (delta_W_total_for_k): 8.208807e-02, Norm of W: 1.874773e+00
  Learning phase: Updating W...
  Norm of W update (delta_W_total_for_k): 4.075229e-02, Norm of W: 1.902043e+00
  Learning phase: Updating W...
  Norm of W update (delta_W_total_for_k): 5.693628e-02, Norm of W: 1.929253e+00
  Learning phase: Updating W...
  Norm of W update (delta_W_total_for_k): 7.321694e-02, Norm of W: 1.991103e+00
  Learning phase: Updating W...
  Norm of W update (delta_W_total_for_k): 4.925289e-02, Norm of W: 2.009267e+00
  Learning phase: Updating W...
  Norm of W update (delta_W_total_for_k): 4.186391e-02, Norm of W: 2.034303e+00
  Learning phase: Updating W...
  Norm of W update (delta_W_total_for_k): 7.137354e-02, Norm of W: 2.099193e+00
  Learning phase: Updating W...
  Norm of W update (delta_W_total_for_k): 6.823238e-02, Norm of W: 2.090794e+00
  Learning phase: Updating W...
  Norm of W update (delta_W_total_for_k): 5.230113e-02, Norm of W: 2.138841e+00
  Learning phase: Updating W...
  Norm of W update (delta_W_total_for_k): 4.048807e-02, Norm of W: 2.172913e+00
  Learning phase: Updating W...
  Norm of W update (delta_W_total_for_k): 4.597936e-02, Norm of W: 2.212686e+00
  Learning phase: Updating W...
  Norm of W update (delta_W_total_for_k): 7.078504e-02, Norm of W: 2.237684e+00
  Learning phase: Updating W...
  Norm of W update (delta_W_total_for_k): 5.067159e-02, Norm of W: 2.274599e+00
  Learning phase: Updating W...
  Norm of W update (delta_W_total_for_k): 4.806249e-02, Norm of W: 2.290282e+00
  Learning phase: Updating W...
  Norm of W update (delta_W_total_for_k): 5.761674e-02, Norm of W: 2.329657e+00
  Learning phase: Updating W...
  Norm of W update (delta_W_total_for_k): 4.087515e-02, Norm of W: 2.355893e+00
  Learning phase: Updating W...
  Norm of W update (delta_W_total_for_k): 5.099467e-02, Norm of W: 2.369450e+00
  Learning phase: Updating W...
  Norm of W update (delta_W_total_for_k): 4.514374e-02, Norm of W: 2.372971e+00
  Learning phase: Updating W...
  Norm of W update (delta_W_total_for_k): 5.356174e-02, Norm of W: 2.393356e+00
  Learning phase: Updating W...
  Norm of W update (delta_W_total_for_k): 5.849386e-02, Norm of W: 2.439343e+00
  Learning phase: Updating W...
  Norm of W update (delta_W_total_for_k): 5.519410e-02, Norm of W: 2.474032e+00
  Learning phase: Updating W...
  Norm of W update (delta_W_total_for_k): 2.517532e-02, Norm of W: 2.495836e+00
  Learning phase: Updating W...
  Norm of W update (delta_W_total_for_k): 4.685002e-02, Norm of W: 2.533899e+00
  Learning phase: Updating W...
  Norm of W update (delta_W_total_for_k): 8.951328e-02, Norm of W: 2.583489e+00
  Learning phase: Updating W...
  Norm of W update (delta_W_total_for_k): 8.279598e-02, Norm of W: 2.570520e+00
  Learning phase: Updating W...
  Norm of W update (delta_W_total_for_k): 3.642963e-02, Norm of W: 2.600948e+00
  Learning phase: Updating W...
  Norm of W update (delta_W_total_for_k): 4.513491e-02, Norm of W: 2.640313e+00
  Learning phase: Updating W...
  Norm of W update (delta_W_total_for_k): 8.015817e-02, Norm of W: 2.663873e+00
  Learning phase: Updating W...
  Norm of W update (delta_W_total_for_k): 3.313921e-02, Norm of W: 2.693977e+00
  Learning phase: Updating W...
  Norm of W update (delta_W_total_for_k): 3.792282e-02, Norm of W: 2.718371e+00
  Learning phase: Updating W...
  Norm of W update (delta_W_total_for_k): 4.291952e-02, Norm of W: 2.742155e+00
  Learning phase: Updating W...
  Norm of W update (delta_W_total_for_k): 4.148424e-02, Norm of W: 2.740986e+00
  Learning phase: Updating W...
  Norm of W update (delta_W_total_for_k): 4.495427e-02, Norm of W: 2.751579e+00
  Learning phase: Updating W...
  Norm of W update (delta_W_total_for_k): 5.658164e-02, Norm of W: 2.792264e+00
  Learning phase: Updating W...
  Norm of W update (delta_W_total_for_k): 4.476534e-02, Norm of W: 2.828499e+00
  Learning phase: Updating W...
  Norm of W update (delta_W_total_for_k): 6.636587e-02, Norm of W: 2.845148e+00
  Learning phase: Updating W...
  Norm of W update (delta_W_total_for_k): 2.817147e-02, Norm of W: 2.866836e+00
  Learning phase: Updating W...
  Norm of W update (delta_W_total_for_k): 6.448964e-02, Norm of W: 2.875065e+00
  Learning phase: Updating W...
  Norm of W update (delta_W_total_for_k): 5.712811e-02, Norm of W: 2.912548e+00
  Learning phase: Updating W...
  Norm of W update (delta_W_total_for_k): 4.188629e-02, Norm of W: 2.917848e+00
  Learning phase: Updating W...
  Norm of W update (delta_W_total_for_k): 4.378497e-02, Norm of W: 2.922258e+00
  Learning phase: Updating W...
  Norm of W update (delta_W_total_for_k): 5.584136e-02, Norm of W: 2.957072e+00
  Learning phase: Updating W...
  Norm of W update (delta_W_total_for_k): 4.472784e-02, Norm of W: 2.995764e+00
  Learning phase: Updating W...
  Norm of W update (delta_W_total_for_k): 7.543636e-02, Norm of W: 3.015869e+00
  Learning phase: Updating W...
  Norm of W update (delta_W_total_for_k): 3.661140e-02, Norm of W: 3.048442e+00
  Learning phase: Updating W...
  Norm of W update (delta_W_total_for_k): 2.706493e-02, Norm of W: 3.059652e+00
  Learning phase: Updating W...
  Norm of W update (delta_W_total_for_k): 4.118397e-02, Norm of W: 3.066142e+00
  Learning phase: Updating W...
  Norm of W update (delta_W_total_for_k): 4.155866e-02, Norm of W: 3.102326e+00
  Learning phase: Updating W...
  Norm of W update (delta_W_total_for_k): 4.317681e-02, Norm of W: 3.101349e+00
  Learning phase: Updating W...
  Norm of W update (delta_W_total_for_k): 4.501301e-02, Norm of W: 3.132118e+00
  Learning phase: Updating W...
  Norm of W update (delta_W_total_for_k): 5.178032e-02, Norm of W: 3.146808e+00
  Learning phase: Updating W...
  Norm of W update (delta_W_total_for_k): 6.543598e-02, Norm of W: 3.130453e+00
  Learning phase: Updating W...
  Norm of W update (delta_W_total_for_k): 4.885329e-02, Norm of W: 3.159456e+00
  Learning phase: Updating W...
  Norm of W update (delta_W_total_for_k): 5.515075e-02, Norm of W: 3.185910e+00
  Learning phase: Updating W...
  Norm of W update (delta_W_total_for_k): 2.099514e-02, Norm of W: 3.201058e+00
  Learning phase: Updating W...
  Norm of W update (delta_W_total_for_k): 3.217576e-02, Norm of W: 3.219642e+00
  Learning phase: Updating W...
  Norm of W update (delta_W_total_for_k): 2.837551e-02, Norm of W: 3.224529e+00
  Learning phase: Updating W...
  Norm of W update (delta_W_total_for_k): 5.824722e-02, Norm of W: 3.230351e+00
  Learning phase: Updating W...
  Norm of W update (delta_W_total_for_k): 2.672153e-02, Norm of W: 3.252226e+00
  Learning phase: Updating W...
  Norm of W update (delta_W_total_for_k): 2.798061e-02, Norm of W: 3.267298e+00
  Learning phase: Updating W...
  Norm of W update (delta_W_total_for_k): 2.613163e-02, Norm of W: 3.288641e+00
  Learning phase: Updating W...
  Norm of W update (delta_W_total_for_k): 4.784298e-02, Norm of W: 3.313423e+00
  Learning phase: Updating W...
  Norm of W update (delta_W_total_for_k): 3.616514e-02, Norm of W: 3.330846e+00
  Learning phase: Updating W...
  Norm of W update (delta_W_total_for_k): 4.028850e-02, Norm of W: 3.348766e+00
  Learning phase: Updating W...
  Norm of W update (delta_W_total_for_k): 3.927240e-02, Norm of W: 3.363623e+00
  Learning phase: Updating W...
  Norm of W update (delta_W_total_for_k): 3.701012e-02, Norm of W: 3.394985e+00
  Learning phase: Updating W...
  Norm of W update (delta_W_total_for_k): 2.979251e-02, Norm of W: 3.416525e+00
  Learning phase: Updating W...
  Norm of W update (delta_W_total_for_k): 3.374371e-02, Norm of W: 3.417621e+00
  Learning phase: Updating W...
  Norm of W update (delta_W_total_for_k): 2.922145e-02, Norm of W: 3.442644e+00
  Learning phase: Updating W...
  Norm of W update (delta_W_total_for_k): 4.550263e-02, Norm of W: 3.463606e+00
  Learning phase: Updating W...
  Norm of W update (delta_W_total_for_k): 5.198147e-02, Norm of W: 3.460519e+00
  Learning phase: Updating W...
  Norm of W update (delta_W_total_for_k): 4.685884e-02, Norm of W: 3.459237e+00
  Learning phase: Updating W...
  Norm of W update (delta_W_total_for_k): 4.100519e-02, Norm of W: 3.454074e+00
  Learning phase: Updating W...
  Norm of W update (delta_W_total_for_k): 5.040284e-02, Norm of W: 3.468946e+00
  Learning phase: Updating W...
  Norm of W update (delta_W_total_for_k): 4.719164e-02, Norm of W: 3.488845e+00
  Learning phase: Updating W...
  Norm of W update (delta_W_total_for_k): 4.604076e-02, Norm of W: 3.505840e+00
  Learning phase: Updating W...
  Norm of W update (delta_W_total_for_k): 3.217088e-02, Norm of W: 3.520418e+00
  Learning phase: Updating W...
  Norm of W update (delta_W_total_for_k): 2.926655e-02, Norm of W: 3.532548e+00
  Learning phase: Updating W...
  Norm of W update (delta_W_total_for_k): 6.594213e-02, Norm of W: 3.539243e+00
  Learning phase: Updating W...
  Norm of W update (delta_W_total_for_k): 2.544866e-02, Norm of W: 3.545968e+00
  Learning phase: Updating W...
  Norm of W update (delta_W_total_for_k): 3.212521e-02, Norm of W: 3.569833e+00
Evaluating final policy (RLMPC Epi. 2)...
Simulation: 10/50 steps completed
Simulation: 20/50 steps completed
Simulation: 30/50 steps completed
Simulation: 40/50 steps completed
Simulation: 50/50 steps completed
Total cost RLMPC (Epi. 2 with final W): 59.446336
Comparing with baseline controllers...
Running traditional MPC with horizon 20...
Simulation: 10/50 steps completed
Simulation: 20/50 steps completed
Simulation: 30/50 steps completed
Simulation: 40/50 steps completed
Simulation: 50/50 steps completed
Total cost MPC_long: 53.786982
Simulation: 10/50 steps completed
Simulation: 20/50 steps completed
Simulation: 30/50 steps completed
Simulation: 40/50 steps completed
Simulation: 50/50 steps completed
Total cost MPC_WTC (N=5): 81.813170
Simulation: 10/50 steps completed
Simulation: 20/50 steps completed
Simulation: 30/50 steps completed
Simulation: 40/50 steps completed
Simulation: 50/50 steps completed
Total cost MPC with terminal cost: 59.030280
CR诊断：||ΔW|| 范围 [2.0995e-02, 7.2002e-01]，阈值=1.0800e-01，后10步均值=4.3631e-02

===== 评估指标 =====
RLMPC:      ACC=59.4463  RMSE=0.9919  Os=0.00%
MPC_long:   ACC=53.7870  RMSE=0.9015  Os=0.00%
MPC w/o TC: ACC=81.8132  RMSE=1.2210  Os=0.00%
MPC + TC:   ACC=59.0303  RMSE=0.9802  Os=0.00%
CR（W收敛步数）= 7
ACT（平均求解耗时）= 0.057238 秒
RLMPC simulation completed.
 ACC=59.45  CR=7（742.9 秒）
[21/42] B2_b00 试验 3 ...鲁棒配置：σ=0.0500, β=0.0000, κ=1.00, 学习噪声=0, 评估噪声=0
Starting RLMPC online learning and simulation...
  Learning phase: Updating W...
  Norm of W update (delta_W_total_for_k): 7.547667e-01, Norm of W: 7.547667e-01
  Learning phase: Updating W...
  Norm of W update (delta_W_total_for_k): 2.187793e-01, Norm of W: 9.493295e-01
  Learning phase: Updating W...
  Norm of W update (delta_W_total_for_k): 1.541499e-01, Norm of W: 9.576491e-01
  Learning phase: Updating W...
  Norm of W update (delta_W_total_for_k): 1.283170e-01, Norm of W: 1.038477e+00
  Learning phase: Updating W...
  Norm of W update (delta_W_total_for_k): 1.065610e-01, Norm of W: 1.103713e+00
  Learning phase: Updating W...
  Norm of W update (delta_W_total_for_k): 9.454911e-02, Norm of W: 1.134498e+00
  Learning phase: Updating W...
  Norm of W update (delta_W_total_for_k): 1.134743e-01, Norm of W: 1.225089e+00
  Learning phase: Updating W...
  Norm of W update (delta_W_total_for_k): 1.106804e-01, Norm of W: 1.253920e+00
  Learning phase: Updating W...
  Norm of W update (delta_W_total_for_k): 1.020070e-01, Norm of W: 1.334446e+00
  Learning phase: Updating W...
  Norm of W update (delta_W_total_for_k): 7.202601e-02, Norm of W: 1.376283e+00
  Learning phase: Updating W...
  Norm of W update (delta_W_total_for_k): 8.389978e-02, Norm of W: 1.426515e+00
  Learning phase: Updating W...
  Norm of W update (delta_W_total_for_k): 7.155938e-02, Norm of W: 1.478197e+00
  Learning phase: Updating W...
  Norm of W update (delta_W_total_for_k): 8.023142e-02, Norm of W: 1.548765e+00
  Learning phase: Updating W...
  Norm of W update (delta_W_total_for_k): 5.198565e-02, Norm of W: 1.587307e+00
  Learning phase: Updating W...
  Norm of W update (delta_W_total_for_k): 7.675349e-02, Norm of W: 1.612539e+00
  Learning phase: Updating W...
  Norm of W update (delta_W_total_for_k): 7.434954e-02, Norm of W: 1.674499e+00
  Learning phase: Updating W...
  Norm of W update (delta_W_total_for_k): 8.247655e-02, Norm of W: 1.689424e+00
  Learning phase: Updating W...
  Norm of W update (delta_W_total_for_k): 8.551317e-02, Norm of W: 1.769004e+00
  Learning phase: Updating W...
  Norm of W update (delta_W_total_for_k): 7.974405e-02, Norm of W: 1.801040e+00
  Learning phase: Updating W...
  Norm of W update (delta_W_total_for_k): 5.198344e-02, Norm of W: 1.832340e+00
  Learning phase: Updating W...
  Norm of W update (delta_W_total_for_k): 5.011808e-02, Norm of W: 1.875825e+00
  Learning phase: Updating W...
  Norm of W update (delta_W_total_for_k): 6.613108e-02, Norm of W: 1.936665e+00
  Learning phase: Updating W...
  Norm of W update (delta_W_total_for_k): 8.593701e-02, Norm of W: 1.970491e+00
  Learning phase: Updating W...
  Norm of W update (delta_W_total_for_k): 6.333665e-02, Norm of W: 1.980597e+00
  Learning phase: Updating W...
  Norm of W update (delta_W_total_for_k): 7.268856e-02, Norm of W: 2.009177e+00
  Learning phase: Updating W...
  Norm of W update (delta_W_total_for_k): 5.969625e-02, Norm of W: 2.063308e+00
  Learning phase: Updating W...
  Norm of W update (delta_W_total_for_k): 4.423127e-02, Norm of W: 2.099453e+00
  Learning phase: Updating W...
  Norm of W update (delta_W_total_for_k): 6.006987e-02, Norm of W: 2.122740e+00
  Learning phase: Updating W...
  Norm of W update (delta_W_total_for_k): 4.999686e-02, Norm of W: 2.150892e+00
  Learning phase: Updating W...
  Norm of W update (delta_W_total_for_k): 4.425807e-02, Norm of W: 2.187147e+00
  Learning phase: Updating W...
  Norm of W update (delta_W_total_for_k): 3.511550e-02, Norm of W: 2.215940e+00
  Learning phase: Updating W...
  Norm of W update (delta_W_total_for_k): 4.554692e-02, Norm of W: 2.252978e+00
  Learning phase: Updating W...
  Norm of W update (delta_W_total_for_k): 4.676886e-02, Norm of W: 2.266363e+00
  Learning phase: Updating W...
  Norm of W update (delta_W_total_for_k): 3.514020e-02, Norm of W: 2.279190e+00
  Learning phase: Updating W...
  Norm of W update (delta_W_total_for_k): 5.203638e-02, Norm of W: 2.301405e+00
  Learning phase: Updating W...
  Norm of W update (delta_W_total_for_k): 4.189378e-02, Norm of W: 2.337547e+00
  Learning phase: Updating W...
  Norm of W update (delta_W_total_for_k): 4.948619e-02, Norm of W: 2.350891e+00
  Learning phase: Updating W...
  Norm of W update (delta_W_total_for_k): 5.776511e-02, Norm of W: 2.381061e+00
  Learning phase: Updating W...
  Norm of W update (delta_W_total_for_k): 3.096531e-02, Norm of W: 2.406461e+00
  Learning phase: Updating W...
  Norm of W update (delta_W_total_for_k): 4.654943e-02, Norm of W: 2.430841e+00
  Learning phase: Updating W...
  Norm of W update (delta_W_total_for_k): 5.295652e-02, Norm of W: 2.473537e+00
  Learning phase: Updating W...
  Norm of W update (delta_W_total_for_k): 5.866116e-02, Norm of W: 2.507101e+00
  Learning phase: Updating W...
  Norm of W update (delta_W_total_for_k): 5.835157e-02, Norm of W: 2.544263e+00
  Learning phase: Updating W...
  Norm of W update (delta_W_total_for_k): 8.052968e-02, Norm of W: 2.612976e+00
  Learning phase: Updating W...
  Norm of W update (delta_W_total_for_k): 8.091965e-02, Norm of W: 2.605926e+00
  Learning phase: Updating W...
  Norm of W update (delta_W_total_for_k): 2.893395e-02, Norm of W: 2.624562e+00
  Learning phase: Updating W...
  Norm of W update (delta_W_total_for_k): 4.100185e-02, Norm of W: 2.658125e+00
  Learning phase: Updating W...
  Norm of W update (delta_W_total_for_k): 3.442331e-02, Norm of W: 2.674815e+00
  Learning phase: Updating W...
  Norm of W update (delta_W_total_for_k): 4.666976e-02, Norm of W: 2.715435e+00
  Learning phase: Updating W...
  Norm of W update (delta_W_total_for_k): 5.471892e-02, Norm of W: 2.748110e+00
  Learning phase: Updating W...
  Norm of W update (delta_W_total_for_k): 3.232070e-02, Norm of W: 2.764789e+00
  Learning phase: Updating W...
  Norm of W update (delta_W_total_for_k): 4.450139e-02, Norm of W: 2.794932e+00
  Learning phase: Updating W...
  Norm of W update (delta_W_total_for_k): 4.374583e-02, Norm of W: 2.837035e+00
  Learning phase: Updating W...
  Norm of W update (delta_W_total_for_k): 4.690041e-02, Norm of W: 2.868107e+00
  Learning phase: Updating W...
  Norm of W update (delta_W_total_for_k): 4.374391e-02, Norm of W: 2.896796e+00
  Learning phase: Updating W...
  Norm of W update (delta_W_total_for_k): 4.547885e-02, Norm of W: 2.914102e+00
  Learning phase: Updating W...
  Norm of W update (delta_W_total_for_k): 3.936317e-02, Norm of W: 2.938247e+00
  Learning phase: Updating W...
  Norm of W update (delta_W_total_for_k): 4.203169e-02, Norm of W: 2.954395e+00
  Learning phase: Updating W...
  Norm of W update (delta_W_total_for_k): 3.782222e-02, Norm of W: 2.977752e+00
  Learning phase: Updating W...
  Norm of W update (delta_W_total_for_k): 2.941750e-02, Norm of W: 2.984750e+00
  Learning phase: Updating W...
  Norm of W update (delta_W_total_for_k): 2.635210e-02, Norm of W: 2.992758e+00
  Learning phase: Updating W...
  Norm of W update (delta_W_total_for_k): 5.760803e-02, Norm of W: 3.025292e+00
  Learning phase: Updating W...
  Norm of W update (delta_W_total_for_k): 4.365303e-02, Norm of W: 3.007102e+00
  Learning phase: Updating W...
  Norm of W update (delta_W_total_for_k): 3.470238e-02, Norm of W: 3.030385e+00
  Learning phase: Updating W...
  Norm of W update (delta_W_total_for_k): 4.949346e-02, Norm of W: 3.048018e+00
  Learning phase: Updating W...
  Norm of W update (delta_W_total_for_k): 2.385359e-02, Norm of W: 3.060967e+00
  Learning phase: Updating W...
  Norm of W update (delta_W_total_for_k): 7.087930e-02, Norm of W: 3.091118e+00
  Learning phase: Updating W...
  Norm of W update (delta_W_total_for_k): 3.625306e-02, Norm of W: 3.104993e+00
  Learning phase: Updating W...
  Norm of W update (delta_W_total_for_k): 4.772768e-02, Norm of W: 3.130325e+00
  Learning phase: Updating W...
  Norm of W update (delta_W_total_for_k): 3.357540e-02, Norm of W: 3.157450e+00
  Learning phase: Updating W...
  Norm of W update (delta_W_total_for_k): 5.409013e-02, Norm of W: 3.155955e+00
  Learning phase: Updating W...
  Norm of W update (delta_W_total_for_k): 3.444116e-02, Norm of W: 3.172772e+00
  Learning phase: Updating W...
  Norm of W update (delta_W_total_for_k): 4.859723e-02, Norm of W: 3.201119e+00
  Learning phase: Updating W...
  Norm of W update (delta_W_total_for_k): 2.297453e-02, Norm of W: 3.218884e+00
  Learning phase: Updating W...
  Norm of W update (delta_W_total_for_k): 3.935656e-02, Norm of W: 3.238633e+00
  Learning phase: Updating W...
  Norm of W update (delta_W_total_for_k): 2.087744e-02, Norm of W: 3.253283e+00
  Learning phase: Updating W...
  Norm of W update (delta_W_total_for_k): 2.076876e-02, Norm of W: 3.268254e+00
  Learning phase: Updating W...
  Norm of W update (delta_W_total_for_k): 3.367329e-02, Norm of W: 3.278241e+00
  Learning phase: Updating W...
  Norm of W update (delta_W_total_for_k): 3.297041e-02, Norm of W: 3.306460e+00
  Learning phase: Updating W...
  Norm of W update (delta_W_total_for_k): 2.676413e-02, Norm of W: 3.317060e+00
  Learning phase: Updating W...
  Norm of W update (delta_W_total_for_k): 6.058269e-02, Norm of W: 3.307465e+00
  Learning phase: Updating W...
  Norm of W update (delta_W_total_for_k): 4.076796e-02, Norm of W: 3.310258e+00
  Learning phase: Updating W...
  Norm of W update (delta_W_total_for_k): 1.993929e-02, Norm of W: 3.326918e+00
  Learning phase: Updating W...
  Norm of W update (delta_W_total_for_k): 2.114493e-02, Norm of W: 3.326853e+00
  Learning phase: Updating W...
  Norm of W update (delta_W_total_for_k): 3.674101e-02, Norm of W: 3.334010e+00
  Learning phase: Updating W...
  Norm of W update (delta_W_total_for_k): 6.286836e-02, Norm of W: 3.380019e+00
  Learning phase: Updating W...
  Norm of W update (delta_W_total_for_k): 3.287631e-02, Norm of W: 3.404165e+00
  Learning phase: Updating W...
  Norm of W update (delta_W_total_for_k): 2.532362e-02, Norm of W: 3.406680e+00
  Learning phase: Updating W...
  Norm of W update (delta_W_total_for_k): 4.129188e-02, Norm of W: 3.437656e+00
  Learning phase: Updating W...
  Norm of W update (delta_W_total_for_k): 3.162594e-02, Norm of W: 3.459831e+00
  Learning phase: Updating W...
  Norm of W update (delta_W_total_for_k): 2.896366e-02, Norm of W: 3.467312e+00
  Learning phase: Updating W...
  Norm of W update (delta_W_total_for_k): 2.879770e-02, Norm of W: 3.473421e+00
  Learning phase: Updating W...
  Norm of W update (delta_W_total_for_k): 6.797085e-02, Norm of W: 3.533935e+00
  Learning phase: Updating W...
  Norm of W update (delta_W_total_for_k): 3.476568e-02, Norm of W: 3.558281e+00
  Learning phase: Updating W...
  Norm of W update (delta_W_total_for_k): 4.397046e-02, Norm of W: 3.582890e+00
  Learning phase: Updating W...
  Norm of W update (delta_W_total_for_k): 2.259071e-02, Norm of W: 3.593020e+00
  Learning phase: Updating W...
  Norm of W update (delta_W_total_for_k): 1.260415e-02, Norm of W: 3.594346e+00
  Learning phase: Updating W...
  Norm of W update (delta_W_total_for_k): 3.457035e-02, Norm of W: 3.586782e+00
  Learning phase: Updating W...
  Norm of W update (delta_W_total_for_k): 2.700052e-02, Norm of W: 3.602343e+00
  Learning phase: Updating W...
  Norm of W update (delta_W_total_for_k): 4.622680e-02, Norm of W: 3.594251e+00
Evaluating final policy (RLMPC Epi. 2)...
Simulation: 10/50 steps completed
Simulation: 20/50 steps completed
Simulation: 30/50 steps completed
Simulation: 40/50 steps completed
Simulation: 50/50 steps completed
Total cost RLMPC (Epi. 2 with final W): 59.357459
Comparing with baseline controllers...
Running traditional MPC with horizon 20...
Simulation: 10/50 steps completed
Simulation: 20/50 steps completed
Simulation: 30/50 steps completed
Simulation: 40/50 steps completed
Simulation: 50/50 steps completed
Total cost MPC_long: 53.786982
Simulation: 10/50 steps completed
Simulation: 20/50 steps completed
Simulation: 30/50 steps completed
Simulation: 40/50 steps completed
Simulation: 50/50 steps completed
Total cost MPC_WTC (N=5): 81.813170
Simulation: 10/50 steps completed
Simulation: 20/50 steps completed
Simulation: 30/50 steps completed
Simulation: 40/50 steps completed
Simulation: 50/50 steps completed
Total cost MPC with terminal cost: 59.030280
CR诊断：||ΔW|| 范围 [1.2604e-02, 7.5477e-01]，阈值=1.1322e-01，后10步均值=3.3286e-02

===== 评估指标 =====
RLMPC:      ACC=59.3575  RMSE=0.9908  Os=0.00%
MPC_long:   ACC=53.7870  RMSE=0.9015  Os=0.00%
MPC w/o TC: ACC=81.8132  RMSE=1.2210  Os=0.00%
MPC + TC:   ACC=59.0303  RMSE=0.9802  Os=0.00%
CR（W收敛步数）= 8
ACT（平均求解耗时）= 0.057980 秒
RLMPC simulation completed.
 ACC=59.36  CR=8（747.2 秒）

===== B2_b05（β=0.5, v=[-1.0,1.0]）=====
[22/42] B2_b05 试验 1 ...鲁棒配置：σ=0.0500, β=0.5000, κ=1.00, 学习噪声=1, 评估噪声=0
Starting RLMPC online learning and simulation...
  Learning phase: Updating W...
  Norm of W update (delta_W_total_for_k): 9.971981e-01, Norm of W: 9.971981e-01
  Learning phase: Updating W...
  Norm of W update (delta_W_total_for_k): 2.531395e-01, Norm of W: 1.204095e+00
  Learning phase: Updating W...
  Norm of W update (delta_W_total_for_k): 2.082496e-01, Norm of W: 1.349669e+00
  Learning phase: Updating W...
  Norm of W update (delta_W_total_for_k): 2.116400e-01, Norm of W: 1.465835e+00
  Learning phase: Updating W...
  Norm of W update (delta_W_total_for_k): 1.397041e-01, Norm of W: 1.528762e+00
  Learning phase: Updating W...
  Norm of W update (delta_W_total_for_k): 1.604070e-01, Norm of W: 1.576890e+00
  Learning phase: Updating W...
  Norm of W update (delta_W_total_for_k): 1.357205e-01, Norm of W: 1.696282e+00
  Learning phase: Updating W...
  Norm of W update (delta_W_total_for_k): 1.100402e-01, Norm of W: 1.739007e+00
  Learning phase: Updating W...
  Norm of W update (delta_W_total_for_k): 1.640156e-01, Norm of W: 1.879237e+00
  Learning phase: Updating W...
  Norm of W update (delta_W_total_for_k): 1.352941e-01, Norm of W: 1.983171e+00
  Learning phase: Updating W...
  Norm of W update (delta_W_total_for_k): 1.174978e-01, Norm of W: 2.024696e+00
  Learning phase: Updating W...
  Norm of W update (delta_W_total_for_k): 8.796050e-02, Norm of W: 2.108860e+00
  Learning phase: Updating W...
  Norm of W update (delta_W_total_for_k): 1.053417e-01, Norm of W: 2.192555e+00
  Learning phase: Updating W...
  Norm of W update (delta_W_total_for_k): 9.549675e-02, Norm of W: 2.261373e+00
  Learning phase: Updating W...
  Norm of W update (delta_W_total_for_k): 1.025055e-01, Norm of W: 2.275673e+00
  Learning phase: Updating W...
  Norm of W update (delta_W_total_for_k): 9.346476e-02, Norm of W: 2.356715e+00
  Learning phase: Updating W...
  Norm of W update (delta_W_total_for_k): 7.211288e-02, Norm of W: 2.422515e+00
  Learning phase: Updating W...
  Norm of W update (delta_W_total_for_k): 8.782788e-02, Norm of W: 2.494157e+00
  Learning phase: Updating W...
  Norm of W update (delta_W_total_for_k): 8.331351e-02, Norm of W: 2.557930e+00
  Learning phase: Updating W...
  Norm of W update (delta_W_total_for_k): 9.324114e-02, Norm of W: 2.625204e+00
  Learning phase: Updating W...
  Norm of W update (delta_W_total_for_k): 9.323099e-02, Norm of W: 2.661346e+00
  Learning phase: Updating W...
  Norm of W update (delta_W_total_for_k): 9.189524e-02, Norm of W: 2.734926e+00
  Learning phase: Updating W...
  Norm of W update (delta_W_total_for_k): 8.237771e-02, Norm of W: 2.798697e+00
  Learning phase: Updating W...
  Norm of W update (delta_W_total_for_k): 8.728856e-02, Norm of W: 2.878402e+00
  Learning phase: Updating W...
  Norm of W update (delta_W_total_for_k): 8.495814e-02, Norm of W: 2.951740e+00
  Learning phase: Updating W...
  Norm of W update (delta_W_total_for_k): 6.758776e-02, Norm of W: 2.969927e+00
  Learning phase: Updating W...
  Norm of W update (delta_W_total_for_k): 6.267371e-02, Norm of W: 3.007420e+00
  Learning phase: Updating W...
  Norm of W update (delta_W_total_for_k): 8.602183e-02, Norm of W: 3.075328e+00
  Learning phase: Updating W...
  Norm of W update (delta_W_total_for_k): 6.042453e-02, Norm of W: 3.106836e+00
  Learning phase: Updating W...
  Norm of W update (delta_W_total_for_k): 7.769839e-02, Norm of W: 3.174649e+00
  Learning phase: Updating W...
  Norm of W update (delta_W_total_for_k): 5.987546e-02, Norm of W: 3.203428e+00
  Learning phase: Updating W...
  Norm of W update (delta_W_total_for_k): 7.090963e-02, Norm of W: 3.264748e+00
  Learning phase: Updating W...
  Norm of W update (delta_W_total_for_k): 5.404468e-02, Norm of W: 3.278619e+00
  Learning phase: Updating W...
  Norm of W update (delta_W_total_for_k): 8.331128e-02, Norm of W: 3.332557e+00
  Learning phase: Updating W...
  Norm of W update (delta_W_total_for_k): 8.171115e-02, Norm of W: 3.345510e+00
  Learning phase: Updating W...
  Norm of W update (delta_W_total_for_k): 6.114580e-02, Norm of W: 3.387714e+00
  Learning phase: Updating W...
  Norm of W update (delta_W_total_for_k): 8.500769e-02, Norm of W: 3.376222e+00
  Learning phase: Updating W...
  Norm of W update (delta_W_total_for_k): 7.166667e-02, Norm of W: 3.397759e+00
  Learning phase: Updating W...
  Norm of W update (delta_W_total_for_k): 1.291771e-01, Norm of W: 3.479943e+00
  Learning phase: Updating W...
  Norm of W update (delta_W_total_for_k): 7.685807e-02, Norm of W: 3.536744e+00
  Learning phase: Updating W...
  Norm of W update (delta_W_total_for_k): 1.027227e-01, Norm of W: 3.620430e+00
  Learning phase: Updating W...
  Norm of W update (delta_W_total_for_k): 8.524954e-02, Norm of W: 3.630440e+00
  Learning phase: Updating W...
  Norm of W update (delta_W_total_for_k): 8.489132e-02, Norm of W: 3.616065e+00
  Learning phase: Updating W...
  Norm of W update (delta_W_total_for_k): 8.788493e-02, Norm of W: 3.683337e+00
  Learning phase: Updating W...
  Norm of W update (delta_W_total_for_k): 7.032028e-02, Norm of W: 3.724141e+00
  Learning phase: Updating W...
  Norm of W update (delta_W_total_for_k): 6.515210e-02, Norm of W: 3.761713e+00
  Learning phase: Updating W...
  Norm of W update (delta_W_total_for_k): 8.584654e-02, Norm of W: 3.766743e+00
  Learning phase: Updating W...
  Norm of W update (delta_W_total_for_k): 7.807021e-02, Norm of W: 3.822963e+00
  Learning phase: Updating W...
  Norm of W update (delta_W_total_for_k): 7.781338e-02, Norm of W: 3.892615e+00
  Learning phase: Updating W...
  Norm of W update (delta_W_total_for_k): 8.041690e-02, Norm of W: 3.886584e+00
  Learning phase: Updating W...
  Norm of W update (delta_W_total_for_k): 6.195993e-02, Norm of W: 3.915223e+00
  Learning phase: Updating W...
  Norm of W update (delta_W_total_for_k): 7.598815e-02, Norm of W: 3.978193e+00
  Learning phase: Updating W...
  Norm of W update (delta_W_total_for_k): 4.907483e-02, Norm of W: 4.012685e+00
  Learning phase: Updating W...
  Norm of W update (delta_W_total_for_k): 4.824819e-02, Norm of W: 4.041317e+00
  Learning phase: Updating W...
  Norm of W update (delta_W_total_for_k): 1.003215e-01, Norm of W: 4.117577e+00
  Learning phase: Updating W...
  Norm of W update (delta_W_total_for_k): 7.332415e-02, Norm of W: 4.104196e+00
  Learning phase: Updating W...
  Norm of W update (delta_W_total_for_k): 6.039115e-02, Norm of W: 4.147101e+00
  Learning phase: Updating W...
  Norm of W update (delta_W_total_for_k): 7.062067e-02, Norm of W: 4.160709e+00
  Learning phase: Updating W...
  Norm of W update (delta_W_total_for_k): 4.980767e-02, Norm of W: 4.202618e+00
  Learning phase: Updating W...
  Norm of W update (delta_W_total_for_k): 4.283623e-02, Norm of W: 4.230163e+00
  Learning phase: Updating W...
  Norm of W update (delta_W_total_for_k): 6.707617e-02, Norm of W: 4.229420e+00
  Learning phase: Updating W...
  Norm of W update (delta_W_total_for_k): 7.143897e-02, Norm of W: 4.288131e+00
  Learning phase: Updating W...
  Norm of W update (delta_W_total_for_k): 7.986408e-02, Norm of W: 4.324178e+00
  Learning phase: Updating W...
  Norm of W update (delta_W_total_for_k): 4.070053e-02, Norm of W: 4.357979e+00
  Learning phase: Updating W...
  Norm of W update (delta_W_total_for_k): 6.744184e-02, Norm of W: 4.412185e+00
  Learning phase: Updating W...
  Norm of W update (delta_W_total_for_k): 5.262831e-02, Norm of W: 4.439334e+00
  Learning phase: Updating W...
  Norm of W update (delta_W_total_for_k): 3.663478e-02, Norm of W: 4.447160e+00
  Learning phase: Updating W...
  Norm of W update (delta_W_total_for_k): 4.964894e-02, Norm of W: 4.465199e+00
  Learning phase: Updating W...
  Norm of W update (delta_W_total_for_k): 8.711874e-02, Norm of W: 4.459276e+00
  Learning phase: Updating W...
  Norm of W update (delta_W_total_for_k): 7.481911e-02, Norm of W: 4.523319e+00
  Learning phase: Updating W...
  Norm of W update (delta_W_total_for_k): 5.126160e-02, Norm of W: 4.555395e+00
  Learning phase: Updating W...
  Norm of W update (delta_W_total_for_k): 3.133008e-02, Norm of W: 4.557196e+00
  Learning phase: Updating W...
  Norm of W update (delta_W_total_for_k): 5.444136e-02, Norm of W: 4.584534e+00
  Learning phase: Updating W...
  Norm of W update (delta_W_total_for_k): 6.118822e-02, Norm of W: 4.587948e+00
  Learning phase: Updating W...
  Norm of W update (delta_W_total_for_k): 7.112600e-02, Norm of W: 4.637275e+00
  Learning phase: Updating W...
  Norm of W update (delta_W_total_for_k): 6.042389e-02, Norm of W: 4.674694e+00
  Learning phase: Updating W...
  Norm of W update (delta_W_total_for_k): 4.520897e-02, Norm of W: 4.703972e+00
  Learning phase: Updating W...
  Norm of W update (delta_W_total_for_k): 4.399624e-02, Norm of W: 4.731893e+00
  Learning phase: Updating W...
  Norm of W update (delta_W_total_for_k): 4.942815e-02, Norm of W: 4.734762e+00
  Learning phase: Updating W...
  Norm of W update (delta_W_total_for_k): 6.417151e-02, Norm of W: 4.779459e+00
  Learning phase: Updating W...
  Norm of W update (delta_W_total_for_k): 3.119394e-02, Norm of W: 4.784720e+00
  Learning phase: Updating W...
  Norm of W update (delta_W_total_for_k): 6.719411e-02, Norm of W: 4.787491e+00
  Learning phase: Updating W...
  Norm of W update (delta_W_total_for_k): 4.363031e-02, Norm of W: 4.812723e+00
  Learning phase: Updating W...
  Norm of W update (delta_W_total_for_k): 4.845307e-02, Norm of W: 4.850168e+00
  Learning phase: Updating W...
  Norm of W update (delta_W_total_for_k): 6.449548e-02, Norm of W: 4.898080e+00
  Learning phase: Updating W...
  Norm of W update (delta_W_total_for_k): 3.268684e-02, Norm of W: 4.923438e+00
  Learning phase: Updating W...
  Norm of W update (delta_W_total_for_k): 5.263486e-02, Norm of W: 4.974533e+00
  Learning phase: Updating W...
  Norm of W update (delta_W_total_for_k): 3.677260e-02, Norm of W: 5.003885e+00
  Learning phase: Updating W...
  Norm of W update (delta_W_total_for_k): 4.423324e-02, Norm of W: 5.017098e+00
  Learning phase: Updating W...
  Norm of W update (delta_W_total_for_k): 4.577846e-02, Norm of W: 5.005650e+00
  Learning phase: Updating W...
  Norm of W update (delta_W_total_for_k): 3.624595e-02, Norm of W: 5.021245e+00
  Learning phase: Updating W...
  Norm of W update (delta_W_total_for_k): 4.469245e-02, Norm of W: 5.038165e+00
  Learning phase: Updating W...
  Norm of W update (delta_W_total_for_k): 3.910525e-02, Norm of W: 5.025744e+00
  Learning phase: Updating W...
  Norm of W update (delta_W_total_for_k): 5.061720e-02, Norm of W: 5.060919e+00
  Learning phase: Updating W...
  Norm of W update (delta_W_total_for_k): 4.280938e-02, Norm of W: 5.047165e+00
  Learning phase: Updating W...
  Norm of W update (delta_W_total_for_k): 4.145173e-02, Norm of W: 5.078634e+00
  Learning phase: Updating W...
  Norm of W update (delta_W_total_for_k): 8.194197e-02, Norm of W: 5.087087e+00
  Learning phase: Updating W...
  Norm of W update (delta_W_total_for_k): 4.289408e-02, Norm of W: 5.104190e+00
  Learning phase: Updating W...
  Norm of W update (delta_W_total_for_k): 4.195045e-02, Norm of W: 5.108139e+00
  Learning phase: Updating W...
  Norm of W update (delta_W_total_for_k): 4.604492e-02, Norm of W: 5.106782e+00
Target reached at step k=145.
Evaluating final policy (RLMPC Epi. 2)...
Simulation: 10/50 steps completed
Simulation: 20/50 steps completed
Simulation: 30/50 steps completed
Simulation: 40/50 steps completed
Simulation: 50/50 steps completed
Total cost RLMPC (Epi. 2 with final W): 57.162159
Comparing with baseline controllers...
Running traditional MPC with horizon 20...
Simulation: 10/50 steps completed
Simulation: 20/50 steps completed
Simulation: 30/50 steps completed
Simulation: 40/50 steps completed
Simulation: 50/50 steps completed
Total cost MPC_long: 53.786982
Simulation: 10/50 steps completed
Simulation: 20/50 steps completed
Simulation: 30/50 steps completed
Simulation: 40/50 steps completed
Simulation: 50/50 steps completed
Total cost MPC_WTC (N=5): 81.813170
Simulation: 10/50 steps completed
Simulation: 20/50 steps completed
Simulation: 30/50 steps completed
Simulation: 40/50 steps completed
Simulation: 50/50 steps completed
Total cost MPC with terminal cost: 59.030280
CR诊断：||ΔW|| 范围 [3.1194e-02, 9.9720e-01]，阈值=1.4958e-01，后10步均值=4.6749e-02

===== 评估指标 =====
RLMPC:      ACC=57.1622  RMSE=0.9620  Os=0.00%
MPC_long:   ACC=53.7870  RMSE=0.9015  Os=0.00%
MPC w/o TC: ACC=81.8132  RMSE=1.2210  Os=0.00%
MPC + TC:   ACC=59.0303  RMSE=0.9802  Os=0.00%
CR（W收敛步数）= 10
ACT（平均求解耗时）= 0.061835 秒
RLMPC simulation completed.
 ACC=57.16  CR=10（719.0 秒）
[23/42] B2_b05 试验 2 ...鲁棒配置：σ=0.0500, β=0.5000, κ=1.00, 学习噪声=1, 评估噪声=0
Starting RLMPC online learning and simulation...
  Learning phase: Updating W...
  Norm of W update (delta_W_total_for_k): 9.383282e-01, Norm of W: 9.383282e-01
  Learning phase: Updating W...
  Norm of W update (delta_W_total_for_k): 2.914973e-01, Norm of W: 1.215035e+00
  Learning phase: Updating W...
  Norm of W update (delta_W_total_for_k): 2.403759e-01, Norm of W: 1.342070e+00
  Learning phase: Updating W...
  Norm of W update (delta_W_total_for_k): 1.534096e-01, Norm of W: 1.357238e+00
  Learning phase: Updating W...
  Norm of W update (delta_W_total_for_k): 1.891496e-01, Norm of W: 1.470467e+00
  Learning phase: Updating W...
  Norm of W update (delta_W_total_for_k): 2.006046e-01, Norm of W: 1.650628e+00
  Learning phase: Updating W...
  Norm of W update (delta_W_total_for_k): 1.318942e-01, Norm of W: 1.726403e+00
  Learning phase: Updating W...
  Norm of W update (delta_W_total_for_k): 1.400288e-01, Norm of W: 1.809760e+00
  Learning phase: Updating W...
  Norm of W update (delta_W_total_for_k): 1.069717e-01, Norm of W: 1.899454e+00
  Learning phase: Updating W...
  Norm of W update (delta_W_total_for_k): 1.371655e-01, Norm of W: 1.981794e+00
  Learning phase: Updating W...
  Norm of W update (delta_W_total_for_k): 9.923735e-02, Norm of W: 2.054410e+00
  Learning phase: Updating W...
  Norm of W update (delta_W_total_for_k): 1.202139e-01, Norm of W: 2.143226e+00
  Learning phase: Updating W...
  Norm of W update (delta_W_total_for_k): 1.106858e-01, Norm of W: 2.235981e+00
  Learning phase: Updating W...
  Norm of W update (delta_W_total_for_k): 1.028961e-01, Norm of W: 2.261281e+00
  Learning phase: Updating W...
  Norm of W update (delta_W_total_for_k): 9.818701e-02, Norm of W: 2.329971e+00
  Learning phase: Updating W...
  Norm of W update (delta_W_total_for_k): 9.622185e-02, Norm of W: 2.415467e+00
  Learning phase: Updating W...
  Norm of W update (delta_W_total_for_k): 9.505380e-02, Norm of W: 2.445433e+00
  Learning phase: Updating W...
  Norm of W update (delta_W_total_for_k): 1.229570e-01, Norm of W: 2.535453e+00
  Learning phase: Updating W...
  Norm of W update (delta_W_total_for_k): 7.898455e-02, Norm of W: 2.586324e+00
  Learning phase: Updating W...
  Norm of W update (delta_W_total_for_k): 1.191985e-01, Norm of W: 2.644937e+00
  Learning phase: Updating W...
  Norm of W update (delta_W_total_for_k): 8.592861e-02, Norm of W: 2.700672e+00
  Learning phase: Updating W...
  Norm of W update (delta_W_total_for_k): 8.377710e-02, Norm of W: 2.769043e+00
  Learning phase: Updating W...
  Norm of W update (delta_W_total_for_k): 8.387372e-02, Norm of W: 2.844316e+00
  Learning phase: Updating W...
  Norm of W update (delta_W_total_for_k): 6.982524e-02, Norm of W: 2.872440e+00
  Learning phase: Updating W...
  Norm of W update (delta_W_total_for_k): 7.950263e-02, Norm of W: 2.928120e+00
  Learning phase: Updating W...
  Norm of W update (delta_W_total_for_k): 1.029747e-01, Norm of W: 2.935264e+00
  Learning phase: Updating W...
  Norm of W update (delta_W_total_for_k): 8.688393e-02, Norm of W: 3.020332e+00
  Learning phase: Updating W...
  Norm of W update (delta_W_total_for_k): 5.066261e-02, Norm of W: 3.058987e+00
  Learning phase: Updating W...
  Norm of W update (delta_W_total_for_k): 5.597725e-02, Norm of W: 3.097401e+00
  Learning phase: Updating W...
  Norm of W update (delta_W_total_for_k): 8.044357e-02, Norm of W: 3.155940e+00
  Learning phase: Updating W...
  Norm of W update (delta_W_total_for_k): 8.808838e-02, Norm of W: 3.194894e+00
  Learning phase: Updating W...
  Norm of W update (delta_W_total_for_k): 5.547373e-02, Norm of W: 3.223505e+00
  Learning phase: Updating W...
  Norm of W update (delta_W_total_for_k): 6.978466e-02, Norm of W: 3.283863e+00
  Learning phase: Updating W...
  Norm of W update (delta_W_total_for_k): 5.404691e-02, Norm of W: 3.325349e+00
  Learning phase: Updating W...
  Norm of W update (delta_W_total_for_k): 5.677803e-02, Norm of W: 3.371479e+00
  Learning phase: Updating W...
  Norm of W update (delta_W_total_for_k): 7.986102e-02, Norm of W: 3.420672e+00
  Learning phase: Updating W...
  Norm of W update (delta_W_total_for_k): 4.887379e-02, Norm of W: 3.450248e+00
  Learning phase: Updating W...
  Norm of W update (delta_W_total_for_k): 8.275655e-02, Norm of W: 3.451717e+00
  Learning phase: Updating W...
  Norm of W update (delta_W_total_for_k): 7.561981e-02, Norm of W: 3.520678e+00
  Learning phase: Updating W...
  Norm of W update (delta_W_total_for_k): 5.215725e-02, Norm of W: 3.568429e+00
  Learning phase: Updating W...
  Norm of W update (delta_W_total_for_k): 5.360304e-02, Norm of W: 3.600685e+00
  Learning phase: Updating W...
  Norm of W update (delta_W_total_for_k): 8.315805e-02, Norm of W: 3.652302e+00
  Learning phase: Updating W...
  Norm of W update (delta_W_total_for_k): 9.139521e-02, Norm of W: 3.682657e+00
  Learning phase: Updating W...
  Norm of W update (delta_W_total_for_k): 3.911214e-02, Norm of W: 3.699323e+00
  Learning phase: Updating W...
  Norm of W update (delta_W_total_for_k): 5.342050e-02, Norm of W: 3.747277e+00
  Learning phase: Updating W...
  Norm of W update (delta_W_total_for_k): 4.337003e-02, Norm of W: 3.780212e+00
  Learning phase: Updating W...
  Norm of W update (delta_W_total_for_k): 5.461641e-02, Norm of W: 3.787249e+00
  Learning phase: Updating W...
  Norm of W update (delta_W_total_for_k): 6.188541e-02, Norm of W: 3.824629e+00
  Learning phase: Updating W...
  Norm of W update (delta_W_total_for_k): 6.364595e-02, Norm of W: 3.841834e+00
  Learning phase: Updating W...
  Norm of W update (delta_W_total_for_k): 8.926695e-02, Norm of W: 3.899346e+00
  Learning phase: Updating W...
  Norm of W update (delta_W_total_for_k): 1.004589e-01, Norm of W: 3.861258e+00
  Learning phase: Updating W...
  Norm of W update (delta_W_total_for_k): 7.007315e-02, Norm of W: 3.916106e+00
  Learning phase: Updating W...
  Norm of W update (delta_W_total_for_k): 6.436195e-02, Norm of W: 3.941911e+00
  Learning phase: Updating W...
  Norm of W update (delta_W_total_for_k): 6.479232e-02, Norm of W: 3.958175e+00
  Learning phase: Updating W...
  Norm of W update (delta_W_total_for_k): 8.120138e-02, Norm of W: 4.021523e+00
  Learning phase: Updating W...
  Norm of W update (delta_W_total_for_k): 4.544529e-02, Norm of W: 4.057642e+00
  Learning phase: Updating W...
  Norm of W update (delta_W_total_for_k): 5.229579e-02, Norm of W: 4.085975e+00
  Learning phase: Updating W...
  Norm of W update (delta_W_total_for_k): 5.818838e-02, Norm of W: 4.124105e+00
  Learning phase: Updating W...
  Norm of W update (delta_W_total_for_k): 8.857455e-02, Norm of W: 4.192374e+00
  Learning phase: Updating W...
  Norm of W update (delta_W_total_for_k): 6.457140e-02, Norm of W: 4.242638e+00
  Learning phase: Updating W...
  Norm of W update (delta_W_total_for_k): 6.988820e-02, Norm of W: 4.251494e+00
  Learning phase: Updating W...
  Norm of W update (delta_W_total_for_k): 5.498977e-02, Norm of W: 4.297493e+00
  Learning phase: Updating W...
  Norm of W update (delta_W_total_for_k): 3.964433e-02, Norm of W: 4.318708e+00
  Learning phase: Updating W...
  Norm of W update (delta_W_total_for_k): 3.913726e-02, Norm of W: 4.322747e+00
  Learning phase: Updating W...
  Norm of W update (delta_W_total_for_k): 4.485692e-02, Norm of W: 4.350589e+00
  Learning phase: Updating W...
  Norm of W update (delta_W_total_for_k): 5.450459e-02, Norm of W: 4.368646e+00
  Learning phase: Updating W...
  Norm of W update (delta_W_total_for_k): 5.176220e-02, Norm of W: 4.408177e+00
  Learning phase: Updating W...
  Norm of W update (delta_W_total_for_k): 5.002740e-02, Norm of W: 4.406844e+00
  Learning phase: Updating W...
  Norm of W update (delta_W_total_for_k): 5.564737e-02, Norm of W: 4.425985e+00
  Learning phase: Updating W...
  Norm of W update (delta_W_total_for_k): 4.554318e-02, Norm of W: 4.434616e+00
  Learning phase: Updating W...
  Norm of W update (delta_W_total_for_k): 6.396606e-02, Norm of W: 4.481403e+00
  Learning phase: Updating W...
  Norm of W update (delta_W_total_for_k): 4.865733e-02, Norm of W: 4.477421e+00
  Learning phase: Updating W...
  Norm of W update (delta_W_total_for_k): 8.447341e-02, Norm of W: 4.533515e+00
  Learning phase: Updating W...
  Norm of W update (delta_W_total_for_k): 4.917825e-02, Norm of W: 4.519313e+00
  Learning phase: Updating W...
  Norm of W update (delta_W_total_for_k): 6.275044e-02, Norm of W: 4.556076e+00
  Learning phase: Updating W...
  Norm of W update (delta_W_total_for_k): 6.504968e-02, Norm of W: 4.615247e+00
  Learning phase: Updating W...
  Norm of W update (delta_W_total_for_k): 7.140332e-02, Norm of W: 4.623304e+00
  Learning phase: Updating W...
  Norm of W update (delta_W_total_for_k): 3.784732e-02, Norm of W: 4.652963e+00
  Learning phase: Updating W...
  Norm of W update (delta_W_total_for_k): 6.814269e-02, Norm of W: 4.704801e+00
  Learning phase: Updating W...
  Norm of W update (delta_W_total_for_k): 4.469770e-02, Norm of W: 4.734816e+00
  Learning phase: Updating W...
  Norm of W update (delta_W_total_for_k): 3.297855e-02, Norm of W: 4.736373e+00
  Learning phase: Updating W...
  Norm of W update (delta_W_total_for_k): 7.028561e-02, Norm of W: 4.791695e+00
  Learning phase: Updating W...
  Norm of W update (delta_W_total_for_k): 2.379935e-02, Norm of W: 4.797564e+00
  Learning phase: Updating W...
  Norm of W update (delta_W_total_for_k): 2.477822e-02, Norm of W: 4.810900e+00
  Learning phase: Updating W...
  Norm of W update (delta_W_total_for_k): 8.024967e-02, Norm of W: 4.871320e+00
  Learning phase: Updating W...
  Norm of W update (delta_W_total_for_k): 3.227786e-02, Norm of W: 4.866671e+00
  Learning phase: Updating W...
  Norm of W update (delta_W_total_for_k): 5.190509e-02, Norm of W: 4.897664e+00
  Learning phase: Updating W...
  Norm of W update (delta_W_total_for_k): 1.194393e-01, Norm of W: 4.864954e+00
  Learning phase: Updating W...
  Norm of W update (delta_W_total_for_k): 7.479406e-02, Norm of W: 4.929442e+00
  Learning phase: Updating W...
  Norm of W update (delta_W_total_for_k): 6.333648e-02, Norm of W: 4.966587e+00
  Learning phase: Updating W...
  Norm of W update (delta_W_total_for_k): 6.576318e-02, Norm of W: 4.961152e+00
  Learning phase: Updating W...
  Norm of W update (delta_W_total_for_k): 5.422871e-02, Norm of W: 4.956553e+00
  Learning phase: Updating W...
  Norm of W update (delta_W_total_for_k): 3.177036e-02, Norm of W: 4.950842e+00
  Learning phase: Updating W...
  Norm of W update (delta_W_total_for_k): 7.154741e-02, Norm of W: 4.971817e+00
  Learning phase: Updating W...
  Norm of W update (delta_W_total_for_k): 4.195831e-02, Norm of W: 4.987703e+00
  Learning phase: Updating W...
  Norm of W update (delta_W_total_for_k): 4.021426e-02, Norm of W: 4.985663e+00
  Learning phase: Updating W...
  Norm of W update (delta_W_total_for_k): 7.213075e-02, Norm of W: 5.036286e+00
  Learning phase: Updating W...
  Norm of W update (delta_W_total_for_k): 6.108397e-02, Norm of W: 5.080399e+00
  Learning phase: Updating W...
  Norm of W update (delta_W_total_for_k): 2.659107e-02, Norm of W: 5.087616e+00
  Learning phase: Updating W...
  Norm of W update (delta_W_total_for_k): 3.899032e-02, Norm of W: 5.092446e+00
Target reached at step k=106.
Evaluating final policy (RLMPC Epi. 2)...
Simulation: 10/50 steps completed
Simulation: 20/50 steps completed
Simulation: 30/50 steps completed
Simulation: 40/50 steps completed
Simulation: 50/50 steps completed
Total cost RLMPC (Epi. 2 with final W): 57.214694
Comparing with baseline controllers...
Running traditional MPC with horizon 20...
Simulation: 10/50 steps completed
Simulation: 20/50 steps completed
Simulation: 30/50 steps completed
Simulation: 40/50 steps completed
Simulation: 50/50 steps completed
Total cost MPC_long: 53.786982
Simulation: 10/50 steps completed
Simulation: 20/50 steps completed
Simulation: 30/50 steps completed
Simulation: 40/50 steps completed
Simulation: 50/50 steps completed
Total cost MPC_WTC (N=5): 81.813170
Simulation: 10/50 steps completed
Simulation: 20/50 steps completed
Simulation: 30/50 steps completed
Simulation: 40/50 steps completed
Simulation: 50/50 steps completed
Total cost MPC with terminal cost: 59.030280
CR诊断：||ΔW|| 范围 [2.3799e-02, 9.3833e-01]，阈值=1.4075e-01，后10步均值=5.2862e-02

===== 评估指标 =====
RLMPC:      ACC=57.2147  RMSE=0.9627  Os=0.00%
MPC_long:   ACC=53.7870  RMSE=0.9015  Os=0.00%
MPC w/o TC: ACC=81.8132  RMSE=1.2210  Os=0.00%
MPC + TC:   ACC=59.0303  RMSE=0.9802  Os=0.00%
CR（W收敛步数）= 7
ACT（平均求解耗时）= 0.063707 秒
RLMPC simulation completed.
 ACC=57.21  CR=7（715.9 秒）
[24/42] B2_b05 试验 3 ...鲁棒配置：σ=0.0500, β=0.5000, κ=1.00, 学习噪声=1, 评估噪声=0
Starting RLMPC online learning and simulation...
  Learning phase: Updating W...
  Norm of W update (delta_W_total_for_k): 9.936688e-01, Norm of W: 9.936688e-01
  Learning phase: Updating W...
  Norm of W update (delta_W_total_for_k): 3.154572e-01, Norm of W: 1.253185e+00
  Learning phase: Updating W...
  Norm of W update (delta_W_total_for_k): 2.349132e-01, Norm of W: 1.284447e+00
  Learning phase: Updating W...
  Norm of W update (delta_W_total_for_k): 2.135669e-01, Norm of W: 1.448925e+00
  Learning phase: Updating W...
  Norm of W update (delta_W_total_for_k): 1.650887e-01, Norm of W: 1.542679e+00
  Learning phase: Updating W...
  Norm of W update (delta_W_total_for_k): 1.486278e-01, Norm of W: 1.611787e+00
  Learning phase: Updating W...
  Norm of W update (delta_W_total_for_k): 1.348260e-01, Norm of W: 1.712475e+00
  Learning phase: Updating W...
  Norm of W update (delta_W_total_for_k): 1.458107e-01, Norm of W: 1.802468e+00
  Learning phase: Updating W...
  Norm of W update (delta_W_total_for_k): 1.421878e-01, Norm of W: 1.915396e+00
  Learning phase: Updating W...
  Norm of W update (delta_W_total_for_k): 1.152666e-01, Norm of W: 1.993725e+00
  Learning phase: Updating W...
  Norm of W update (delta_W_total_for_k): 1.116346e-01, Norm of W: 2.053618e+00
  Learning phase: Updating W...
  Norm of W update (delta_W_total_for_k): 8.350521e-02, Norm of W: 2.126316e+00
  Learning phase: Updating W...
  Norm of W update (delta_W_total_for_k): 1.041051e-01, Norm of W: 2.200549e+00
  Learning phase: Updating W...
  Norm of W update (delta_W_total_for_k): 9.832417e-02, Norm of W: 2.274387e+00
  Learning phase: Updating W...
  Norm of W update (delta_W_total_for_k): 9.633350e-02, Norm of W: 2.354258e+00
  Learning phase: Updating W...
  Norm of W update (delta_W_total_for_k): 1.374262e-01, Norm of W: 2.404034e+00
  Learning phase: Updating W...
  Norm of W update (delta_W_total_for_k): 8.367317e-02, Norm of W: 2.470686e+00
  Learning phase: Updating W...
  Norm of W update (delta_W_total_for_k): 8.691248e-02, Norm of W: 2.539320e+00
  Learning phase: Updating W...
  Norm of W update (delta_W_total_for_k): 8.339668e-02, Norm of W: 2.568143e+00
  Learning phase: Updating W...
  Norm of W update (delta_W_total_for_k): 7.862556e-02, Norm of W: 2.606984e+00
  Learning phase: Updating W...
  Norm of W update (delta_W_total_for_k): 7.783509e-02, Norm of W: 2.680587e+00
  Learning phase: Updating W...
  Norm of W update (delta_W_total_for_k): 6.880609e-02, Norm of W: 2.729316e+00
  Learning phase: Updating W...
  Norm of W update (delta_W_total_for_k): 7.145229e-02, Norm of W: 2.782568e+00
  Learning phase: Updating W...
  Norm of W update (delta_W_total_for_k): 6.611912e-02, Norm of W: 2.803043e+00
  Learning phase: Updating W...
  Norm of W update (delta_W_total_for_k): 8.932580e-02, Norm of W: 2.887137e+00
  Learning phase: Updating W...
  Norm of W update (delta_W_total_for_k): 6.894460e-02, Norm of W: 2.908905e+00
  Learning phase: Updating W...
  Norm of W update (delta_W_total_for_k): 9.969862e-02, Norm of W: 2.980416e+00
  Learning phase: Updating W...
  Norm of W update (delta_W_total_for_k): 8.335137e-02, Norm of W: 3.056832e+00
  Learning phase: Updating W...
  Norm of W update (delta_W_total_for_k): 6.662674e-02, Norm of W: 3.093545e+00
  Learning phase: Updating W...
  Norm of W update (delta_W_total_for_k): 7.282609e-02, Norm of W: 3.157787e+00
  Learning phase: Updating W...
  Norm of W update (delta_W_total_for_k): 7.326730e-02, Norm of W: 3.211692e+00
  Learning phase: Updating W...
  Norm of W update (delta_W_total_for_k): 9.216673e-02, Norm of W: 3.222417e+00
  Learning phase: Updating W...
  Norm of W update (delta_W_total_for_k): 5.726615e-02, Norm of W: 3.253145e+00
  Learning phase: Updating W...
  Norm of W update (delta_W_total_for_k): 4.634258e-02, Norm of W: 3.256256e+00
  Learning phase: Updating W...
  Norm of W update (delta_W_total_for_k): 6.539948e-02, Norm of W: 3.309738e+00
  Learning phase: Updating W...
  Norm of W update (delta_W_total_for_k): 1.018737e-01, Norm of W: 3.404035e+00
  Learning phase: Updating W...
  Norm of W update (delta_W_total_for_k): 1.232459e-01, Norm of W: 3.398130e+00
  Learning phase: Updating W...
  Norm of W update (delta_W_total_for_k): 6.469214e-02, Norm of W: 3.452889e+00
  Learning phase: Updating W...
  Norm of W update (delta_W_total_for_k): 9.411623e-02, Norm of W: 3.488287e+00
  Learning phase: Updating W...
  Norm of W update (delta_W_total_for_k): 6.131108e-02, Norm of W: 3.524617e+00
  Learning phase: Updating W...
  Norm of W update (delta_W_total_for_k): 6.692521e-02, Norm of W: 3.564162e+00
  Learning phase: Updating W...
  Norm of W update (delta_W_total_for_k): 4.996610e-02, Norm of W: 3.605730e+00
  Learning phase: Updating W...
  Norm of W update (delta_W_total_for_k): 4.626851e-02, Norm of W: 3.636500e+00
  Learning phase: Updating W...
  Norm of W update (delta_W_total_for_k): 9.637081e-02, Norm of W: 3.632874e+00
  Learning phase: Updating W...
  Norm of W update (delta_W_total_for_k): 8.017828e-02, Norm of W: 3.684927e+00
  Learning phase: Updating W...
  Norm of W update (delta_W_total_for_k): 3.778498e-02, Norm of W: 3.708387e+00
  Learning phase: Updating W...
  Norm of W update (delta_W_total_for_k): 5.060881e-02, Norm of W: 3.740816e+00
  Learning phase: Updating W...
  Norm of W update (delta_W_total_for_k): 5.656880e-02, Norm of W: 3.759425e+00
  Learning phase: Updating W...
  Norm of W update (delta_W_total_for_k): 6.644233e-02, Norm of W: 3.817479e+00
  Learning phase: Updating W...
  Norm of W update (delta_W_total_for_k): 5.866449e-02, Norm of W: 3.856852e+00
  Learning phase: Updating W...
  Norm of W update (delta_W_total_for_k): 6.415014e-02, Norm of W: 3.879222e+00
  Learning phase: Updating W...
  Norm of W update (delta_W_total_for_k): 4.745811e-02, Norm of W: 3.918973e+00
  Learning phase: Updating W...
  Norm of W update (delta_W_total_for_k): 4.489041e-02, Norm of W: 3.958866e+00
  Learning phase: Updating W...
  Norm of W update (delta_W_total_for_k): 8.497419e-02, Norm of W: 3.967484e+00
  Learning phase: Updating W...
  Norm of W update (delta_W_total_for_k): 5.129093e-02, Norm of W: 4.011390e+00
  Learning phase: Updating W...
  Norm of W update (delta_W_total_for_k): 9.762151e-02, Norm of W: 4.032349e+00
  Learning phase: Updating W...
  Norm of W update (delta_W_total_for_k): 5.862567e-02, Norm of W: 4.044328e+00
  Learning phase: Updating W...
  Norm of W update (delta_W_total_for_k): 5.194933e-02, Norm of W: 4.072625e+00
  Learning phase: Updating W...
  Norm of W update (delta_W_total_for_k): 6.464130e-02, Norm of W: 4.111994e+00
  Learning phase: Updating W...
  Norm of W update (delta_W_total_for_k): 5.088711e-02, Norm of W: 4.153003e+00
  Learning phase: Updating W...
  Norm of W update (delta_W_total_for_k): 6.704064e-02, Norm of W: 4.194026e+00
  Learning phase: Updating W...
  Norm of W update (delta_W_total_for_k): 6.587762e-02, Norm of W: 4.244392e+00
  Learning phase: Updating W...
  Norm of W update (delta_W_total_for_k): 5.262408e-02, Norm of W: 4.289696e+00
  Learning phase: Updating W...
  Norm of W update (delta_W_total_for_k): 3.414386e-02, Norm of W: 4.307182e+00
  Learning phase: Updating W...
  Norm of W update (delta_W_total_for_k): 5.474135e-02, Norm of W: 4.331138e+00
  Learning phase: Updating W...
  Norm of W update (delta_W_total_for_k): 3.256448e-02, Norm of W: 4.338092e+00
  Learning phase: Updating W...
  Norm of W update (delta_W_total_for_k): 5.275176e-02, Norm of W: 4.357845e+00
  Learning phase: Updating W...
  Norm of W update (delta_W_total_for_k): 7.731549e-02, Norm of W: 4.422936e+00
  Learning phase: Updating W...
  Norm of W update (delta_W_total_for_k): 8.193401e-02, Norm of W: 4.461543e+00
  Learning phase: Updating W...
  Norm of W update (delta_W_total_for_k): 5.520074e-02, Norm of W: 4.478941e+00
  Learning phase: Updating W...
  Norm of W update (delta_W_total_for_k): 7.669849e-02, Norm of W: 4.529736e+00
  Learning phase: Updating W...
  Norm of W update (delta_W_total_for_k): 8.062377e-02, Norm of W: 4.542514e+00
  Learning phase: Updating W...
  Norm of W update (delta_W_total_for_k): 1.112397e-01, Norm of W: 4.599921e+00
  Learning phase: Updating W...
  Norm of W update (delta_W_total_for_k): 6.952926e-02, Norm of W: 4.590932e+00
  Learning phase: Updating W...
  Norm of W update (delta_W_total_for_k): 2.779345e-02, Norm of W: 4.590899e+00
  Learning phase: Updating W...
  Norm of W update (delta_W_total_for_k): 4.532376e-02, Norm of W: 4.625780e+00
  Learning phase: Updating W...
  Norm of W update (delta_W_total_for_k): 2.942846e-02, Norm of W: 4.636509e+00
  Learning phase: Updating W...
  Norm of W update (delta_W_total_for_k): 6.059877e-02, Norm of W: 4.638934e+00
  Learning phase: Updating W...
  Norm of W update (delta_W_total_for_k): 4.901961e-02, Norm of W: 4.664419e+00
  Learning phase: Updating W...
  Norm of W update (delta_W_total_for_k): 6.942209e-02, Norm of W: 4.674440e+00
  Learning phase: Updating W...
  Norm of W update (delta_W_total_for_k): 8.337297e-02, Norm of W: 4.720959e+00
  Learning phase: Updating W...
  Norm of W update (delta_W_total_for_k): 3.496551e-02, Norm of W: 4.744872e+00
  Learning phase: Updating W...
  Norm of W update (delta_W_total_for_k): 3.406323e-02, Norm of W: 4.760059e+00
  Learning phase: Updating W...
  Norm of W update (delta_W_total_for_k): 4.249128e-02, Norm of W: 4.772549e+00
  Learning phase: Updating W...
  Norm of W update (delta_W_total_for_k): 4.681387e-02, Norm of W: 4.774392e+00
  Learning phase: Updating W...
  Norm of W update (delta_W_total_for_k): 3.833341e-02, Norm of W: 4.807836e+00
  Learning phase: Updating W...
  Norm of W update (delta_W_total_for_k): 4.819479e-02, Norm of W: 4.837045e+00
  Learning phase: Updating W...
  Norm of W update (delta_W_total_for_k): 3.599171e-02, Norm of W: 4.827831e+00
  Learning phase: Updating W...
  Norm of W update (delta_W_total_for_k): 3.613679e-02, Norm of W: 4.850295e+00
  Learning phase: Updating W...
  Norm of W update (delta_W_total_for_k): 4.885299e-02, Norm of W: 4.879169e+00
  Learning phase: Updating W...
  Norm of W update (delta_W_total_for_k): 4.393808e-02, Norm of W: 4.912989e+00
  Learning phase: Updating W...
  Norm of W update (delta_W_total_for_k): 5.179528e-02, Norm of W: 4.943018e+00
  Learning phase: Updating W...
  Norm of W update (delta_W_total_for_k): 3.500455e-02, Norm of W: 4.969057e+00
  Learning phase: Updating W...
  Norm of W update (delta_W_total_for_k): 4.204289e-02, Norm of W: 4.986278e+00
  Learning phase: Updating W...
  Norm of W update (delta_W_total_for_k): 6.828361e-02, Norm of W: 4.972222e+00
  Learning phase: Updating W...
  Norm of W update (delta_W_total_for_k): 5.468138e-02, Norm of W: 4.989364e+00
  Learning phase: Updating W...
  Norm of W update (delta_W_total_for_k): 4.781452e-02, Norm of W: 5.029225e+00
  Learning phase: Updating W...
  Norm of W update (delta_W_total_for_k): 6.805370e-02, Norm of W: 5.009177e+00
  Learning phase: Updating W...
  Norm of W update (delta_W_total_for_k): 4.313703e-02, Norm of W: 5.023905e+00
  Learning phase: Updating W...
  Norm of W update (delta_W_total_for_k): 6.750341e-02, Norm of W: 5.054940e+00
Target reached at step k=192.
Evaluating final policy (RLMPC Epi. 2)...
Simulation: 10/50 steps completed
Simulation: 20/50 steps completed
Simulation: 30/50 steps completed
Simulation: 40/50 steps completed
Simulation: 50/50 steps completed
Total cost RLMPC (Epi. 2 with final W): 57.169845
Comparing with baseline controllers...
Running traditional MPC with horizon 20...
Simulation: 10/50 steps completed
Simulation: 20/50 steps completed
Simulation: 30/50 steps completed
Simulation: 40/50 steps completed
Simulation: 50/50 steps completed
Total cost MPC_long: 53.786982
Simulation: 10/50 steps completed
Simulation: 20/50 steps completed
Simulation: 30/50 steps completed
Simulation: 40/50 steps completed
Simulation: 50/50 steps completed
Total cost MPC_WTC (N=5): 81.813170
Simulation: 10/50 steps completed
Simulation: 20/50 steps completed
Simulation: 30/50 steps completed
Simulation: 40/50 steps completed
Simulation: 50/50 steps completed
Total cost MPC with terminal cost: 59.030280
CR诊断：||ΔW|| 范围 [2.7793e-02, 9.9367e-01]，阈值=1.4905e-01，后10步均值=5.0360e-02

===== 评估指标 =====
RLMPC:      ACC=57.1698  RMSE=0.9621  Os=0.00%
MPC_long:   ACC=53.7870  RMSE=0.9015  Os=0.00%
MPC w/o TC: ACC=81.8132  RMSE=1.2210  Os=0.00%
MPC + TC:   ACC=59.0303  RMSE=0.9802  Os=0.00%
CR（W收敛步数）= 6
ACT（平均求解耗时）= 0.063627 秒
RLMPC simulation completed.
 ACC=57.17  CR=6（725.3 秒）

===== B3_b00（β=0.0, v=[-1.0,1.0]）=====
[25/42] B3_b00 试验 1 ...鲁棒配置：σ=0.0500, β=0.0000, κ=1.00, 学习噪声=0, 评估噪声=0
Starting RLMPC online learning and simulation...
  Learning phase: Updating W...
  Norm of W update (delta_W_total_for_k): 1.068861e+00, Norm of W: 1.068861e+00
  Learning phase: Updating W...
  Norm of W update (delta_W_total_for_k): 2.174330e-01, Norm of W: 1.263051e+00
  Learning phase: Updating W...
  Norm of W update (delta_W_total_for_k): 1.432662e-01, Norm of W: 1.341690e+00
  Learning phase: Updating W...
  Norm of W update (delta_W_total_for_k): 1.597225e-01, Norm of W: 1.445522e+00
  Learning phase: Updating W...
  Norm of W update (delta_W_total_for_k): 1.085011e-01, Norm of W: 1.454627e+00
  Learning phase: Updating W...
  Norm of W update (delta_W_total_for_k): 1.244387e-01, Norm of W: 1.505561e+00
  Learning phase: Updating W...
  Norm of W update (delta_W_total_for_k): 9.381402e-02, Norm of W: 1.553071e+00
  Learning phase: Updating W...
  Norm of W update (delta_W_total_for_k): 7.897282e-02, Norm of W: 1.552303e+00
  Learning phase: Updating W...
  Norm of W update (delta_W_total_for_k): 1.310706e-01, Norm of W: 1.661446e+00
  Learning phase: Updating W...
  Norm of W update (delta_W_total_for_k): 9.237363e-02, Norm of W: 1.718555e+00
  Learning phase: Updating W...
  Norm of W update (delta_W_total_for_k): 1.032846e-01, Norm of W: 1.728434e+00
  Learning phase: Updating W...
  Norm of W update (delta_W_total_for_k): 6.629581e-02, Norm of W: 1.759489e+00
  Learning phase: Updating W...
  Norm of W update (delta_W_total_for_k): 7.622103e-02, Norm of W: 1.790873e+00
  Learning phase: Updating W...
  Norm of W update (delta_W_total_for_k): 7.861860e-02, Norm of W: 1.863508e+00
  Learning phase: Updating W...
  Norm of W update (delta_W_total_for_k): 1.105690e-01, Norm of W: 1.853016e+00
  Learning phase: Updating W...
  Norm of W update (delta_W_total_for_k): 7.347762e-02, Norm of W: 1.911784e+00
  Learning phase: Updating W...
  Norm of W update (delta_W_total_for_k): 5.757896e-02, Norm of W: 1.946881e+00
  Learning phase: Updating W...
  Norm of W update (delta_W_total_for_k): 7.262852e-02, Norm of W: 2.013155e+00
  Learning phase: Updating W...
  Norm of W update (delta_W_total_for_k): 6.040311e-02, Norm of W: 2.036669e+00
  Learning phase: Updating W...
  Norm of W update (delta_W_total_for_k): 8.269481e-02, Norm of W: 2.053382e+00
  Learning phase: Updating W...
  Norm of W update (delta_W_total_for_k): 6.881891e-02, Norm of W: 2.104822e+00
  Learning phase: Updating W...
  Norm of W update (delta_W_total_for_k): 6.219331e-02, Norm of W: 2.140064e+00
  Learning phase: Updating W...
  Norm of W update (delta_W_total_for_k): 9.236734e-02, Norm of W: 2.200266e+00
  Learning phase: Updating W...
  Norm of W update (delta_W_total_for_k): 7.535929e-02, Norm of W: 2.254428e+00
  Learning phase: Updating W...
  Norm of W update (delta_W_total_for_k): 5.632541e-02, Norm of W: 2.274460e+00
  Learning phase: Updating W...
  Norm of W update (delta_W_total_for_k): 5.415254e-02, Norm of W: 2.289383e+00
  Learning phase: Updating W...
  Norm of W update (delta_W_total_for_k): 7.641573e-02, Norm of W: 2.357274e+00
  Learning phase: Updating W...
  Norm of W update (delta_W_total_for_k): 5.297467e-02, Norm of W: 2.360825e+00
  Learning phase: Updating W...
  Norm of W update (delta_W_total_for_k): 7.439269e-02, Norm of W: 2.415238e+00
  Learning phase: Updating W...
  Norm of W update (delta_W_total_for_k): 5.228443e-02, Norm of W: 2.426432e+00
  Learning phase: Updating W...
  Norm of W update (delta_W_total_for_k): 5.176117e-02, Norm of W: 2.465390e+00
  Learning phase: Updating W...
  Norm of W update (delta_W_total_for_k): 4.922861e-02, Norm of W: 2.510596e+00
  Learning phase: Updating W...
  Norm of W update (delta_W_total_for_k): 5.403434e-02, Norm of W: 2.544850e+00
  Learning phase: Updating W...
  Norm of W update (delta_W_total_for_k): 6.486509e-02, Norm of W: 2.600077e+00
  Learning phase: Updating W...
  Norm of W update (delta_W_total_for_k): 7.565142e-02, Norm of W: 2.579187e+00
  Learning phase: Updating W...
  Norm of W update (delta_W_total_for_k): 6.351856e-02, Norm of W: 2.631287e+00
  Learning phase: Updating W...
  Norm of W update (delta_W_total_for_k): 6.878852e-02, Norm of W: 2.658792e+00
  Learning phase: Updating W...
  Norm of W update (delta_W_total_for_k): 6.718266e-02, Norm of W: 2.653175e+00
  Learning phase: Updating W...
  Norm of W update (delta_W_total_for_k): 8.743367e-02, Norm of W: 2.695850e+00
  Learning phase: Updating W...
  Norm of W update (delta_W_total_for_k): 6.595658e-02, Norm of W: 2.738186e+00
  Learning phase: Updating W...
  Norm of W update (delta_W_total_for_k): 4.955662e-02, Norm of W: 2.765567e+00
  Learning phase: Updating W...
  Norm of W update (delta_W_total_for_k): 8.517040e-02, Norm of W: 2.824228e+00
  Learning phase: Updating W...
  Norm of W update (delta_W_total_for_k): 7.338552e-02, Norm of W: 2.808902e+00
  Learning phase: Updating W...
  Norm of W update (delta_W_total_for_k): 7.110143e-02, Norm of W: 2.822198e+00
  Learning phase: Updating W...
  Norm of W update (delta_W_total_for_k): 6.172836e-02, Norm of W: 2.871069e+00
  Learning phase: Updating W...
  Norm of W update (delta_W_total_for_k): 8.769631e-02, Norm of W: 2.892172e+00
  Learning phase: Updating W...
  Norm of W update (delta_W_total_for_k): 1.251820e-01, Norm of W: 2.971503e+00
  Learning phase: Updating W...
  Norm of W update (delta_W_total_for_k): 6.023247e-02, Norm of W: 3.008940e+00
  Learning phase: Updating W...
  Norm of W update (delta_W_total_for_k): 5.788517e-02, Norm of W: 3.051774e+00
  Learning phase: Updating W...
  Norm of W update (delta_W_total_for_k): 9.784200e-02, Norm of W: 3.062995e+00
  Learning phase: Updating W...
  Norm of W update (delta_W_total_for_k): 4.114269e-02, Norm of W: 3.095147e+00
  Learning phase: Updating W...
  Norm of W update (delta_W_total_for_k): 4.976026e-02, Norm of W: 3.115167e+00
  Learning phase: Updating W...
  Norm of W update (delta_W_total_for_k): 4.795365e-02, Norm of W: 3.146019e+00
  Learning phase: Updating W...
  Norm of W update (delta_W_total_for_k): 3.580541e-02, Norm of W: 3.147521e+00
  Learning phase: Updating W...
  Norm of W update (delta_W_total_for_k): 6.372982e-02, Norm of W: 3.142923e+00
  Learning phase: Updating W...
  Norm of W update (delta_W_total_for_k): 7.633466e-02, Norm of W: 3.182151e+00
  Learning phase: Updating W...
  Norm of W update (delta_W_total_for_k): 6.073997e-02, Norm of W: 3.228507e+00
  Learning phase: Updating W...
  Norm of W update (delta_W_total_for_k): 5.403663e-02, Norm of W: 3.233439e+00
  Learning phase: Updating W...
  Norm of W update (delta_W_total_for_k): 5.395094e-02, Norm of W: 3.248717e+00
  Learning phase: Updating W...
  Norm of W update (delta_W_total_for_k): 4.981190e-02, Norm of W: 3.272700e+00
  Learning phase: Updating W...
  Norm of W update (delta_W_total_for_k): 8.067046e-02, Norm of W: 3.290301e+00
  Learning phase: Updating W...
  Norm of W update (delta_W_total_for_k): 3.302804e-02, Norm of W: 3.290205e+00
  Learning phase: Updating W...
  Norm of W update (delta_W_total_for_k): 1.050202e-01, Norm of W: 3.342160e+00
  Learning phase: Updating W...
  Norm of W update (delta_W_total_for_k): 7.495204e-02, Norm of W: 3.343996e+00
  Learning phase: Updating W...
  Norm of W update (delta_W_total_for_k): 3.510788e-02, Norm of W: 3.366739e+00
  Learning phase: Updating W...
  Norm of W update (delta_W_total_for_k): 4.484925e-02, Norm of W: 3.379283e+00
  Learning phase: Updating W...
  Norm of W update (delta_W_total_for_k): 5.830357e-02, Norm of W: 3.419461e+00
  Learning phase: Updating W...
  Norm of W update (delta_W_total_for_k): 3.833562e-02, Norm of W: 3.444050e+00
  Learning phase: Updating W...
  Norm of W update (delta_W_total_for_k): 6.049923e-02, Norm of W: 3.464086e+00
  Learning phase: Updating W...
  Norm of W update (delta_W_total_for_k): 2.532466e-02, Norm of W: 3.471119e+00
  Learning phase: Updating W...
  Norm of W update (delta_W_total_for_k): 5.491226e-02, Norm of W: 3.492452e+00
  Learning phase: Updating W...
  Norm of W update (delta_W_total_for_k): 7.777268e-02, Norm of W: 3.514822e+00
  Learning phase: Updating W...
  Norm of W update (delta_W_total_for_k): 5.269233e-02, Norm of W: 3.513817e+00
  Learning phase: Updating W...
  Norm of W update (delta_W_total_for_k): 5.896364e-02, Norm of W: 3.543066e+00
  Learning phase: Updating W...
  Norm of W update (delta_W_total_for_k): 8.985837e-02, Norm of W: 3.558951e+00
  Learning phase: Updating W...
  Norm of W update (delta_W_total_for_k): 3.554982e-02, Norm of W: 3.578046e+00
  Learning phase: Updating W...
  Norm of W update (delta_W_total_for_k): 2.859512e-02, Norm of W: 3.597791e+00
  Learning phase: Updating W...
  Norm of W update (delta_W_total_for_k): 4.159611e-02, Norm of W: 3.622539e+00
  Learning phase: Updating W...
  Norm of W update (delta_W_total_for_k): 6.385202e-02, Norm of W: 3.617260e+00
  Learning phase: Updating W...
  Norm of W update (delta_W_total_for_k): 2.318932e-02, Norm of W: 3.627433e+00
  Learning phase: Updating W...
  Norm of W update (delta_W_total_for_k): 5.074892e-02, Norm of W: 3.665726e+00
  Learning phase: Updating W...
  Norm of W update (delta_W_total_for_k): 3.998239e-02, Norm of W: 3.685199e+00
  Learning phase: Updating W...
  Norm of W update (delta_W_total_for_k): 3.110414e-02, Norm of W: 3.687740e+00
  Learning phase: Updating W...
  Norm of W update (delta_W_total_for_k): 3.556558e-02, Norm of W: 3.687878e+00
  Learning phase: Updating W...
  Norm of W update (delta_W_total_for_k): 5.317802e-02, Norm of W: 3.728966e+00
  Learning phase: Updating W...
  Norm of W update (delta_W_total_for_k): 2.496903e-02, Norm of W: 3.741922e+00
  Learning phase: Updating W...
  Norm of W update (delta_W_total_for_k): 4.382940e-02, Norm of W: 3.761851e+00
  Learning phase: Updating W...
  Norm of W update (delta_W_total_for_k): 4.847058e-02, Norm of W: 3.760272e+00
  Learning phase: Updating W...
  Norm of W update (delta_W_total_for_k): 4.191123e-02, Norm of W: 3.788950e+00
  Learning phase: Updating W...
  Norm of W update (delta_W_total_for_k): 2.127540e-02, Norm of W: 3.793311e+00
  Learning phase: Updating W...
  Norm of W update (delta_W_total_for_k): 9.779416e-02, Norm of W: 3.777130e+00
  Learning phase: Updating W...
  Norm of W update (delta_W_total_for_k): 5.013837e-02, Norm of W: 3.806355e+00
  Learning phase: Updating W...
  Norm of W update (delta_W_total_for_k): 3.741063e-02, Norm of W: 3.824188e+00
  Learning phase: Updating W...
  Norm of W update (delta_W_total_for_k): 3.931387e-02, Norm of W: 3.819025e+00
  Learning phase: Updating W...
  Norm of W update (delta_W_total_for_k): 4.631276e-02, Norm of W: 3.851245e+00
  Learning phase: Updating W...
  Norm of W update (delta_W_total_for_k): 5.216886e-02, Norm of W: 3.867517e+00
  Learning phase: Updating W...
  Norm of W update (delta_W_total_for_k): 2.779054e-02, Norm of W: 3.881799e+00
  Learning phase: Updating W...
  Norm of W update (delta_W_total_for_k): 3.380616e-02, Norm of W: 3.913565e+00
  Learning phase: Updating W...
  Norm of W update (delta_W_total_for_k): 3.432708e-02, Norm of W: 3.929004e+00
  Learning phase: Updating W...
  Norm of W update (delta_W_total_for_k): 3.722695e-02, Norm of W: 3.930316e+00
Evaluating final policy (RLMPC Epi. 2)...
Simulation: 10/50 steps completed
Simulation: 20/50 steps completed
Simulation: 30/50 steps completed
Simulation: 40/50 steps completed
Simulation: 50/50 steps completed
Total cost RLMPC (Epi. 2 with final W): 66.633335
Comparing with baseline controllers...
Running traditional MPC with horizon 20...
Simulation: 10/50 steps completed
Simulation: 20/50 steps completed
Simulation: 30/50 steps completed
Simulation: 40/50 steps completed
Simulation: 50/50 steps completed
Total cost MPC_long: 60.773780
Simulation: 10/50 steps completed
Simulation: 20/50 steps completed
Simulation: 30/50 steps completed
Simulation: 40/50 steps completed
Simulation: 50/50 steps completed
Total cost MPC_WTC (N=5): 95.543238
Simulation: 10/50 steps completed
Simulation: 20/50 steps completed
Simulation: 30/50 steps completed
Simulation: 40/50 steps completed
Simulation: 50/50 steps completed
Total cost MPC with terminal cost: 68.097502
CR诊断：||ΔW|| 范围 [2.1275e-02, 1.0689e+00]，阈值=1.6033e-01，后10步均值=4.4034e-02

===== 评估指标 =====
RLMPC:      ACC=66.6333  RMSE=1.0397  Os=0.00%
MPC_long:   ACC=60.7738  RMSE=0.9328  Os=0.00%
MPC w/o TC: ACC=95.5432  RMSE=1.3309  Os=0.00%
MPC + TC:   ACC=68.0975  RMSE=1.0477  Os=0.00%
CR（W收敛步数）= 3
ACT（平均求解耗时）= 0.058691 秒
RLMPC simulation completed.
 ACC=66.63  CR=3（734.0 秒）
[26/42] B3_b00 试验 2 ...鲁棒配置：σ=0.0500, β=0.0000, κ=1.00, 学习噪声=0, 评估噪声=0
Starting RLMPC online learning and simulation...
  Learning phase: Updating W...
  Norm of W update (delta_W_total_for_k): 9.885717e-01, Norm of W: 9.885717e-01
  Learning phase: Updating W...
  Norm of W update (delta_W_total_for_k): 2.830299e-01, Norm of W: 1.265602e+00
  Learning phase: Updating W...
  Norm of W update (delta_W_total_for_k): 1.668268e-01, Norm of W: 1.364534e+00
  Learning phase: Updating W...
  Norm of W update (delta_W_total_for_k): 1.256843e-01, Norm of W: 1.317915e+00
  Learning phase: Updating W...
  Norm of W update (delta_W_total_for_k): 1.249752e-01, Norm of W: 1.384302e+00
  Learning phase: Updating W...
  Norm of W update (delta_W_total_for_k): 1.279625e-01, Norm of W: 1.491945e+00
  Learning phase: Updating W...
  Norm of W update (delta_W_total_for_k): 1.105708e-01, Norm of W: 1.531547e+00
  Learning phase: Updating W...
  Norm of W update (delta_W_total_for_k): 9.493593e-02, Norm of W: 1.565906e+00
  Learning phase: Updating W...
  Norm of W update (delta_W_total_for_k): 8.573247e-02, Norm of W: 1.608814e+00
  Learning phase: Updating W...
  Norm of W update (delta_W_total_for_k): 8.952685e-02, Norm of W: 1.673948e+00
  Learning phase: Updating W...
  Norm of W update (delta_W_total_for_k): 8.186087e-02, Norm of W: 1.720654e+00
  Learning phase: Updating W...
  Norm of W update (delta_W_total_for_k): 7.400620e-02, Norm of W: 1.772964e+00
  Learning phase: Updating W...
  Norm of W update (delta_W_total_for_k): 7.622482e-02, Norm of W: 1.831395e+00
  Learning phase: Updating W...
  Norm of W update (delta_W_total_for_k): 1.151062e-01, Norm of W: 1.834320e+00
  Learning phase: Updating W...
  Norm of W update (delta_W_total_for_k): 1.043807e-01, Norm of W: 1.912583e+00
  Learning phase: Updating W...
  Norm of W update (delta_W_total_for_k): 5.759026e-02, Norm of W: 1.947185e+00
  Learning phase: Updating W...
  Norm of W update (delta_W_total_for_k): 8.331528e-02, Norm of W: 1.990909e+00
  Learning phase: Updating W...
  Norm of W update (delta_W_total_for_k): 5.906649e-02, Norm of W: 2.030053e+00
  Learning phase: Updating W...
  Norm of W update (delta_W_total_for_k): 7.837051e-02, Norm of W: 2.043638e+00
  Learning phase: Updating W...
  Norm of W update (delta_W_total_for_k): 9.331880e-02, Norm of W: 2.130547e+00
  Learning phase: Updating W...
  Norm of W update (delta_W_total_for_k): 4.331378e-02, Norm of W: 2.157152e+00
  Learning phase: Updating W...
  Norm of W update (delta_W_total_for_k): 7.309721e-02, Norm of W: 2.175109e+00
  Learning phase: Updating W...
  Norm of W update (delta_W_total_for_k): 9.353534e-02, Norm of W: 2.254360e+00
  Learning phase: Updating W...
  Norm of W update (delta_W_total_for_k): 6.212518e-02, Norm of W: 2.262017e+00
  Learning phase: Updating W...
  Norm of W update (delta_W_total_for_k): 4.609037e-02, Norm of W: 2.286359e+00
  Learning phase: Updating W...
  Norm of W update (delta_W_total_for_k): 8.538969e-02, Norm of W: 2.364484e+00
  Learning phase: Updating W...
  Norm of W update (delta_W_total_for_k): 8.562627e-02, Norm of W: 2.338230e+00
  Learning phase: Updating W...
  Norm of W update (delta_W_total_for_k): 5.981634e-02, Norm of W: 2.394151e+00
  Learning phase: Updating W...
  Norm of W update (delta_W_total_for_k): 5.351407e-02, Norm of W: 2.438649e+00
  Learning phase: Updating W...
  Norm of W update (delta_W_total_for_k): 5.319717e-02, Norm of W: 2.483188e+00
  Learning phase: Updating W...
  Norm of W update (delta_W_total_for_k): 8.367094e-02, Norm of W: 2.495048e+00
  Learning phase: Updating W...
  Norm of W update (delta_W_total_for_k): 6.075542e-02, Norm of W: 2.530363e+00
  Learning phase: Updating W...
  Norm of W update (delta_W_total_for_k): 5.259466e-02, Norm of W: 2.545472e+00
  Learning phase: Updating W...
  Norm of W update (delta_W_total_for_k): 7.269112e-02, Norm of W: 2.594565e+00
  Learning phase: Updating W...
  Norm of W update (delta_W_total_for_k): 5.978060e-02, Norm of W: 2.627808e+00
  Learning phase: Updating W...
  Norm of W update (delta_W_total_for_k): 6.590780e-02, Norm of W: 2.637454e+00
  Learning phase: Updating W...
  Norm of W update (delta_W_total_for_k): 5.587398e-02, Norm of W: 2.643724e+00
  Learning phase: Updating W...
  Norm of W update (delta_W_total_for_k): 6.873416e-02, Norm of W: 2.659726e+00
  Learning phase: Updating W...
  Norm of W update (delta_W_total_for_k): 7.397554e-02, Norm of W: 2.718375e+00
  Learning phase: Updating W...
  Norm of W update (delta_W_total_for_k): 6.160185e-02, Norm of W: 2.746565e+00
  Learning phase: Updating W...
  Norm of W update (delta_W_total_for_k): 2.955039e-02, Norm of W: 2.773304e+00
  Learning phase: Updating W...
  Norm of W update (delta_W_total_for_k): 5.177723e-02, Norm of W: 2.815406e+00
  Learning phase: Updating W...
  Norm of W update (delta_W_total_for_k): 1.269648e-01, Norm of W: 2.883990e+00
  Learning phase: Updating W...
  Norm of W update (delta_W_total_for_k): 1.156186e-01, Norm of W: 2.853624e+00
  Learning phase: Updating W...
  Norm of W update (delta_W_total_for_k): 4.923867e-02, Norm of W: 2.896044e+00
  Learning phase: Updating W...
  Norm of W update (delta_W_total_for_k): 5.088632e-02, Norm of W: 2.942504e+00
  Learning phase: Updating W...
  Norm of W update (delta_W_total_for_k): 1.037717e-01, Norm of W: 2.960141e+00
  Learning phase: Updating W...
  Norm of W update (delta_W_total_for_k): 3.761742e-02, Norm of W: 2.994406e+00
  Learning phase: Updating W...
  Norm of W update (delta_W_total_for_k): 4.635633e-02, Norm of W: 3.012929e+00
  Learning phase: Updating W...
  Norm of W update (delta_W_total_for_k): 5.224232e-02, Norm of W: 3.034081e+00
  Learning phase: Updating W...
  Norm of W update (delta_W_total_for_k): 5.553609e-02, Norm of W: 3.042716e+00
  Learning phase: Updating W...
  Norm of W update (delta_W_total_for_k): 5.817762e-02, Norm of W: 3.051220e+00
  Learning phase: Updating W...
  Norm of W update (delta_W_total_for_k): 7.437609e-02, Norm of W: 3.104176e+00
  Learning phase: Updating W...
  Norm of W update (delta_W_total_for_k): 5.331816e-02, Norm of W: 3.141603e+00
  Learning phase: Updating W...
  Norm of W update (delta_W_total_for_k): 8.323922e-02, Norm of W: 3.159587e+00
  Learning phase: Updating W...
  Norm of W update (delta_W_total_for_k): 3.373298e-02, Norm of W: 3.185798e+00
  Learning phase: Updating W...
  Norm of W update (delta_W_total_for_k): 7.858036e-02, Norm of W: 3.187766e+00
  Learning phase: Updating W...
  Norm of W update (delta_W_total_for_k): 6.846720e-02, Norm of W: 3.234284e+00
  Learning phase: Updating W...
  Norm of W update (delta_W_total_for_k): 5.217502e-02, Norm of W: 3.245604e+00
  Learning phase: Updating W...
  Norm of W update (delta_W_total_for_k): 5.710477e-02, Norm of W: 3.244962e+00
  Learning phase: Updating W...
  Norm of W update (delta_W_total_for_k): 7.131571e-02, Norm of W: 3.287461e+00
  Learning phase: Updating W...
  Norm of W update (delta_W_total_for_k): 4.601477e-02, Norm of W: 3.326935e+00
  Learning phase: Updating W...
  Norm of W update (delta_W_total_for_k): 1.067576e-01, Norm of W: 3.339645e+00
  Learning phase: Updating W...
  Norm of W update (delta_W_total_for_k): 4.428031e-02, Norm of W: 3.376985e+00
  Learning phase: Updating W...
  Norm of W update (delta_W_total_for_k): 3.424837e-02, Norm of W: 3.385063e+00
  Learning phase: Updating W...
  Norm of W update (delta_W_total_for_k): 5.061465e-02, Norm of W: 3.389743e+00
  Learning phase: Updating W...
  Norm of W update (delta_W_total_for_k): 4.738464e-02, Norm of W: 3.429047e+00
  Learning phase: Updating W...
  Norm of W update (delta_W_total_for_k): 5.358012e-02, Norm of W: 3.432529e+00
  Learning phase: Updating W...
  Norm of W update (delta_W_total_for_k): 5.350428e-02, Norm of W: 3.458650e+00
  Learning phase: Updating W...
  Norm of W update (delta_W_total_for_k): 6.720363e-02, Norm of W: 3.473452e+00
  Learning phase: Updating W...
  Norm of W update (delta_W_total_for_k): 7.777720e-02, Norm of W: 3.455516e+00
  Learning phase: Updating W...
  Norm of W update (delta_W_total_for_k): 5.914447e-02, Norm of W: 3.492235e+00
  Learning phase: Updating W...
  Norm of W update (delta_W_total_for_k): 7.696100e-02, Norm of W: 3.529864e+00
  Learning phase: Updating W...
  Norm of W update (delta_W_total_for_k): 3.080235e-02, Norm of W: 3.555219e+00
  Learning phase: Updating W...
  Norm of W update (delta_W_total_for_k): 3.462683e-02, Norm of W: 3.567755e+00
  Learning phase: Updating W...
  Norm of W update (delta_W_total_for_k): 3.774348e-02, Norm of W: 3.569451e+00
  Learning phase: Updating W...
  Norm of W update (delta_W_total_for_k): 7.689617e-02, Norm of W: 3.567309e+00
  Learning phase: Updating W...
  Norm of W update (delta_W_total_for_k): 4.047269e-02, Norm of W: 3.601914e+00
  Learning phase: Updating W...
  Norm of W update (delta_W_total_for_k): 3.403710e-02, Norm of W: 3.613081e+00
  Learning phase: Updating W...
  Norm of W update (delta_W_total_for_k): 2.740862e-02, Norm of W: 3.630163e+00
  Learning phase: Updating W...
  Norm of W update (delta_W_total_for_k): 5.657319e-02, Norm of W: 3.653491e+00
  Learning phase: Updating W...
  Norm of W update (delta_W_total_for_k): 4.264929e-02, Norm of W: 3.675476e+00
  Learning phase: Updating W...
  Norm of W update (delta_W_total_for_k): 3.824549e-02, Norm of W: 3.676240e+00
  Learning phase: Updating W...
  Norm of W update (delta_W_total_for_k): 5.074309e-02, Norm of W: 3.678966e+00
  Learning phase: Updating W...
  Norm of W update (delta_W_total_for_k): 4.039709e-02, Norm of W: 3.708708e+00
  Learning phase: Updating W...
  Norm of W update (delta_W_total_for_k): 3.691432e-02, Norm of W: 3.732391e+00
  Learning phase: Updating W...
  Norm of W update (delta_W_total_for_k): 3.677030e-02, Norm of W: 3.737550e+00
  Learning phase: Updating W...
  Norm of W update (delta_W_total_for_k): 2.762454e-02, Norm of W: 3.755136e+00
  Learning phase: Updating W...
  Norm of W update (delta_W_total_for_k): 6.423962e-02, Norm of W: 3.787049e+00
  Learning phase: Updating W...
  Norm of W update (delta_W_total_for_k): 6.936236e-02, Norm of W: 3.782493e+00
  Learning phase: Updating W...
  Norm of W update (delta_W_total_for_k): 5.948485e-02, Norm of W: 3.788333e+00
  Learning phase: Updating W...
  Norm of W update (delta_W_total_for_k): 5.603740e-02, Norm of W: 3.780085e+00
  Learning phase: Updating W...
  Norm of W update (delta_W_total_for_k): 6.155110e-02, Norm of W: 3.786077e+00
  Learning phase: Updating W...
  Norm of W update (delta_W_total_for_k): 7.083952e-02, Norm of W: 3.821603e+00
  Learning phase: Updating W...
  Norm of W update (delta_W_total_for_k): 6.541373e-02, Norm of W: 3.851971e+00
  Learning phase: Updating W...
  Norm of W update (delta_W_total_for_k): 4.338606e-02, Norm of W: 3.859771e+00
  Learning phase: Updating W...
  Norm of W update (delta_W_total_for_k): 3.521069e-02, Norm of W: 3.868104e+00
  Learning phase: Updating W...
  Norm of W update (delta_W_total_for_k): 7.924448e-02, Norm of W: 3.876284e+00
  Learning phase: Updating W...
  Norm of W update (delta_W_total_for_k): 2.969332e-02, Norm of W: 3.884975e+00
  Learning phase: Updating W...
  Norm of W update (delta_W_total_for_k): 4.755992e-02, Norm of W: 3.918140e+00
Evaluating final policy (RLMPC Epi. 2)...
Simulation: 10/50 steps completed
Simulation: 20/50 steps completed
Simulation: 30/50 steps completed
Simulation: 40/50 steps completed
Simulation: 50/50 steps completed
Total cost RLMPC (Epi. 2 with final W): 66.815926
Comparing with baseline controllers...
Running traditional MPC with horizon 20...
Simulation: 10/50 steps completed
Simulation: 20/50 steps completed
Simulation: 30/50 steps completed
Simulation: 40/50 steps completed
Simulation: 50/50 steps completed
Total cost MPC_long: 60.773780
Simulation: 10/50 steps completed
Simulation: 20/50 steps completed
Simulation: 30/50 steps completed
Simulation: 40/50 steps completed
Simulation: 50/50 steps completed
Total cost MPC_WTC (N=5): 95.543238
Simulation: 10/50 steps completed
Simulation: 20/50 steps completed
Simulation: 30/50 steps completed
Simulation: 40/50 steps completed
Simulation: 50/50 steps completed
Total cost MPC with terminal cost: 68.097502
CR诊断：||ΔW|| 范围 [2.7409e-02, 9.8857e-01]，阈值=1.4829e-01，后10步均值=5.7022e-02

===== 评估指标 =====
RLMPC:      ACC=66.8159  RMSE=1.0421  Os=0.00%
MPC_long:   ACC=60.7738  RMSE=0.9328  Os=0.00%
MPC w/o TC: ACC=95.5432  RMSE=1.3309  Os=0.00%
MPC + TC:   ACC=68.0975  RMSE=1.0477  Os=0.00%
CR（W收敛步数）= 4
ACT（平均求解耗时）= 0.058946 秒
RLMPC simulation completed.
 ACC=66.82  CR=4（731.4 秒）
[27/42] B3_b00 试验 3 ...鲁棒配置：σ=0.0500, β=0.0000, κ=1.00, 学习噪声=0, 评估噪声=0
Starting RLMPC online learning and simulation...
  Learning phase: Updating W...
  Norm of W update (delta_W_total_for_k): 1.049832e+00, Norm of W: 1.049832e+00
  Learning phase: Updating W...
  Norm of W update (delta_W_total_for_k): 2.769307e-01, Norm of W: 1.305466e+00
  Learning phase: Updating W...
  Norm of W update (delta_W_total_for_k): 1.618550e-01, Norm of W: 1.287957e+00
  Learning phase: Updating W...
  Norm of W update (delta_W_total_for_k): 1.374232e-01, Norm of W: 1.373451e+00
  Learning phase: Updating W...
  Norm of W update (delta_W_total_for_k): 1.104824e-01, Norm of W: 1.432893e+00
  Learning phase: Updating W...
  Norm of W update (delta_W_total_for_k): 1.046901e-01, Norm of W: 1.443259e+00
  Learning phase: Updating W...
  Norm of W update (delta_W_total_for_k): 1.350576e-01, Norm of W: 1.546382e+00
  Learning phase: Updating W...
  Norm of W update (delta_W_total_for_k): 1.216170e-01, Norm of W: 1.552351e+00
  Learning phase: Updating W...
  Norm of W update (delta_W_total_for_k): 1.095107e-01, Norm of W: 1.629451e+00
  Learning phase: Updating W...
  Norm of W update (delta_W_total_for_k): 7.762836e-02, Norm of W: 1.660304e+00
  Learning phase: Updating W...
  Norm of W update (delta_W_total_for_k): 9.274913e-02, Norm of W: 1.700279e+00
  Learning phase: Updating W...
  Norm of W update (delta_W_total_for_k): 7.912155e-02, Norm of W: 1.743908e+00
  Learning phase: Updating W...
  Norm of W update (delta_W_total_for_k): 8.826848e-02, Norm of W: 1.818319e+00
  Learning phase: Updating W...
  Norm of W update (delta_W_total_for_k): 6.072391e-02, Norm of W: 1.860730e+00
  Learning phase: Updating W...
  Norm of W update (delta_W_total_for_k): 8.887963e-02, Norm of W: 1.879325e+00
  Learning phase: Updating W...
  Norm of W update (delta_W_total_for_k): 7.858803e-02, Norm of W: 1.939784e+00
  Learning phase: Updating W...
  Norm of W update (delta_W_total_for_k): 9.765493e-02, Norm of W: 1.940748e+00
  Learning phase: Updating W...
  Norm of W update (delta_W_total_for_k): 1.021194e-01, Norm of W: 2.036500e+00
  Learning phase: Updating W...
  Norm of W update (delta_W_total_for_k): 9.721453e-02, Norm of W: 2.056312e+00
  Learning phase: Updating W...
  Norm of W update (delta_W_total_for_k): 5.958092e-02, Norm of W: 2.087883e+00
  Learning phase: Updating W...
  Norm of W update (delta_W_total_for_k): 5.731180e-02, Norm of W: 2.136549e+00
  Learning phase: Updating W...
  Norm of W update (delta_W_total_for_k): 8.155705e-02, Norm of W: 2.211411e+00
  Learning phase: Updating W...
  Norm of W update (delta_W_total_for_k): 1.094159e-01, Norm of W: 2.231452e+00
  Learning phase: Updating W...
  Norm of W update (delta_W_total_for_k): 7.708766e-02, Norm of W: 2.236081e+00
  Learning phase: Updating W...
  Norm of W update (delta_W_total_for_k): 8.576654e-02, Norm of W: 2.254288e+00
  Learning phase: Updating W...
  Norm of W update (delta_W_total_for_k): 6.688995e-02, Norm of W: 2.313937e+00
  Learning phase: Updating W...
  Norm of W update (delta_W_total_for_k): 5.536720e-02, Norm of W: 2.358745e+00
  Learning phase: Updating W...
  Norm of W update (delta_W_total_for_k): 7.650542e-02, Norm of W: 2.371259e+00
  Learning phase: Updating W...
  Norm of W update (delta_W_total_for_k): 6.388215e-02, Norm of W: 2.399094e+00
  Learning phase: Updating W...
  Norm of W update (delta_W_total_for_k): 5.350888e-02, Norm of W: 2.443416e+00
  Learning phase: Updating W...
  Norm of W update (delta_W_total_for_k): 4.318202e-02, Norm of W: 2.477142e+00
  Learning phase: Updating W...
  Norm of W update (delta_W_total_for_k): 5.813363e-02, Norm of W: 2.525212e+00
  Learning phase: Updating W...
  Norm of W update (delta_W_total_for_k): 5.769307e-02, Norm of W: 2.533093e+00
  Learning phase: Updating W...
  Norm of W update (delta_W_total_for_k): 4.148981e-02, Norm of W: 2.548187e+00
  Learning phase: Updating W...
  Norm of W update (delta_W_total_for_k): 6.800474e-02, Norm of W: 2.570036e+00
  Learning phase: Updating W...
  Norm of W update (delta_W_total_for_k): 5.134731e-02, Norm of W: 2.615393e+00
  Learning phase: Updating W...
  Norm of W update (delta_W_total_for_k): 5.859827e-02, Norm of W: 2.626064e+00
  Learning phase: Updating W...
  Norm of W update (delta_W_total_for_k): 7.164948e-02, Norm of W: 2.649632e+00
  Learning phase: Updating W...
  Norm of W update (delta_W_total_for_k): 3.598366e-02, Norm of W: 2.679032e+00
  Learning phase: Updating W...
  Norm of W update (delta_W_total_for_k): 5.880382e-02, Norm of W: 2.706831e+00
  Learning phase: Updating W...
  Norm of W update (delta_W_total_for_k): 6.111270e-02, Norm of W: 2.754012e+00
  Learning phase: Updating W...
  Norm of W update (delta_W_total_for_k): 6.932252e-02, Norm of W: 2.786460e+00
  Learning phase: Updating W...
  Norm of W update (delta_W_total_for_k): 7.286761e-02, Norm of W: 2.831461e+00
  Learning phase: Updating W...
  Norm of W update (delta_W_total_for_k): 9.448559e-02, Norm of W: 2.913116e+00
  Learning phase: Updating W...
  Norm of W update (delta_W_total_for_k): 9.647111e-02, Norm of W: 2.893415e+00
  Learning phase: Updating W...
  Norm of W update (delta_W_total_for_k): 3.452391e-02, Norm of W: 2.917072e+00
  Learning phase: Updating W...
  Norm of W update (delta_W_total_for_k): 4.605968e-02, Norm of W: 2.951710e+00
  Learning phase: Updating W...
  Norm of W update (delta_W_total_for_k): 4.341177e-02, Norm of W: 2.970347e+00
  Learning phase: Updating W...
  Norm of W update (delta_W_total_for_k): 5.775153e-02, Norm of W: 3.018850e+00
  Learning phase: Updating W...
  Norm of W update (delta_W_total_for_k): 6.055159e-02, Norm of W: 3.047807e+00
  Learning phase: Updating W...
  Norm of W update (delta_W_total_for_k): 4.376292e-02, Norm of W: 3.072008e+00
  Learning phase: Updating W...
  Norm of W update (delta_W_total_for_k): 5.203382e-02, Norm of W: 3.099380e+00
  Learning phase: Updating W...
  Norm of W update (delta_W_total_for_k): 5.477936e-02, Norm of W: 3.151310e+00
  Learning phase: Updating W...
  Norm of W update (delta_W_total_for_k): 5.385184e-02, Norm of W: 3.184792e+00
  Learning phase: Updating W...
  Norm of W update (delta_W_total_for_k): 4.755691e-02, Norm of W: 3.207941e+00
  Learning phase: Updating W...
  Norm of W update (delta_W_total_for_k): 5.784192e-02, Norm of W: 3.234082e+00
  Learning phase: Updating W...
  Norm of W update (delta_W_total_for_k): 4.744941e-02, Norm of W: 3.263656e+00
  Learning phase: Updating W...
  Norm of W update (delta_W_total_for_k): 4.729599e-02, Norm of W: 3.276254e+00
  Learning phase: Updating W...
  Norm of W update (delta_W_total_for_k): 4.774747e-02, Norm of W: 3.301212e+00
  Learning phase: Updating W...
  Norm of W update (delta_W_total_for_k): 3.179778e-02, Norm of W: 3.308825e+00
  Learning phase: Updating W...
  Norm of W update (delta_W_total_for_k): 3.335045e-02, Norm of W: 3.317934e+00
  Learning phase: Updating W...
  Norm of W update (delta_W_total_for_k): 7.717577e-02, Norm of W: 3.362343e+00
  Learning phase: Updating W...
  Norm of W update (delta_W_total_for_k): 5.878613e-02, Norm of W: 3.336216e+00
  Learning phase: Updating W...
  Norm of W update (delta_W_total_for_k): 3.740041e-02, Norm of W: 3.349941e+00
  Learning phase: Updating W...
  Norm of W update (delta_W_total_for_k): 6.284386e-02, Norm of W: 3.363553e+00
  Learning phase: Updating W...
  Norm of W update (delta_W_total_for_k): 2.899439e-02, Norm of W: 3.377096e+00
  Learning phase: Updating W...
  Norm of W update (delta_W_total_for_k): 9.861917e-02, Norm of W: 3.418885e+00
  Learning phase: Updating W...
  Norm of W update (delta_W_total_for_k): 4.944568e-02, Norm of W: 3.425845e+00
  Learning phase: Updating W...
  Norm of W update (delta_W_total_for_k): 5.190374e-02, Norm of W: 3.447684e+00
  Learning phase: Updating W...
  Norm of W update (delta_W_total_for_k): 3.750926e-02, Norm of W: 3.473745e+00
  Learning phase: Updating W...
  Norm of W update (delta_W_total_for_k): 7.701859e-02, Norm of W: 3.464093e+00
  Learning phase: Updating W...
  Norm of W update (delta_W_total_for_k): 4.675397e-02, Norm of W: 3.486145e+00
  Learning phase: Updating W...
  Norm of W update (delta_W_total_for_k): 5.977422e-02, Norm of W: 3.525847e+00
  Learning phase: Updating W...
  Norm of W update (delta_W_total_for_k): 2.547100e-02, Norm of W: 3.542778e+00
  Learning phase: Updating W...
  Norm of W update (delta_W_total_for_k): 4.416288e-02, Norm of W: 3.563241e+00
  Learning phase: Updating W...
  Norm of W update (delta_W_total_for_k): 2.439874e-02, Norm of W: 3.572371e+00
  Learning phase: Updating W...
  Norm of W update (delta_W_total_for_k): 2.528064e-02, Norm of W: 3.589132e+00
  Learning phase: Updating W...
  Norm of W update (delta_W_total_for_k): 4.295859e-02, Norm of W: 3.602250e+00
  Learning phase: Updating W...
  Norm of W update (delta_W_total_for_k): 4.154055e-02, Norm of W: 3.636757e+00
  Learning phase: Updating W...
  Norm of W update (delta_W_total_for_k): 3.620574e-02, Norm of W: 3.652437e+00
  Learning phase: Updating W...
  Norm of W update (delta_W_total_for_k): 7.494070e-02, Norm of W: 3.632290e+00
  Learning phase: Updating W...
  Norm of W update (delta_W_total_for_k): 5.346944e-02, Norm of W: 3.637934e+00
  Learning phase: Updating W...
  Norm of W update (delta_W_total_for_k): 2.666567e-02, Norm of W: 3.652962e+00
  Learning phase: Updating W...
  Norm of W update (delta_W_total_for_k): 2.524155e-02, Norm of W: 3.658384e+00
  Learning phase: Updating W...
  Norm of W update (delta_W_total_for_k): 4.129368e-02, Norm of W: 3.665439e+00
  Learning phase: Updating W...
  Norm of W update (delta_W_total_for_k): 6.526209e-02, Norm of W: 3.701942e+00
  Learning phase: Updating W...
  Norm of W update (delta_W_total_for_k): 4.147014e-02, Norm of W: 3.728295e+00
  Learning phase: Updating W...
  Norm of W update (delta_W_total_for_k): 3.660381e-02, Norm of W: 3.729330e+00
  Learning phase: Updating W...
  Norm of W update (delta_W_total_for_k): 5.325360e-02, Norm of W: 3.765193e+00
  Learning phase: Updating W...
  Norm of W update (delta_W_total_for_k): 3.758045e-02, Norm of W: 3.792624e+00
  Learning phase: Updating W...
  Norm of W update (delta_W_total_for_k): 3.844523e-02, Norm of W: 3.800151e+00
  Learning phase: Updating W...
  Norm of W update (delta_W_total_for_k): 3.320798e-02, Norm of W: 3.797677e+00
  Learning phase: Updating W...
  Norm of W update (delta_W_total_for_k): 6.963805e-02, Norm of W: 3.854882e+00
  Learning phase: Updating W...
  Norm of W update (delta_W_total_for_k): 4.503362e-02, Norm of W: 3.879542e+00
  Learning phase: Updating W...
  Norm of W update (delta_W_total_for_k): 5.642214e-02, Norm of W: 3.908960e+00
  Learning phase: Updating W...
  Norm of W update (delta_W_total_for_k): 2.670223e-02, Norm of W: 3.922761e+00
  Learning phase: Updating W...
  Norm of W update (delta_W_total_for_k): 1.923402e-02, Norm of W: 3.929709e+00
  Learning phase: Updating W...
  Norm of W update (delta_W_total_for_k): 4.036011e-02, Norm of W: 3.923503e+00
  Learning phase: Updating W...
  Norm of W update (delta_W_total_for_k): 3.624633e-02, Norm of W: 3.940593e+00
  Learning phase: Updating W...
  Norm of W update (delta_W_total_for_k): 6.462454e-02, Norm of W: 3.921427e+00
Evaluating final policy (RLMPC Epi. 2)...
Simulation: 10/50 steps completed
Simulation: 20/50 steps completed
Simulation: 30/50 steps completed
Simulation: 40/50 steps completed
Simulation: 50/50 steps completed
Total cost RLMPC (Epi. 2 with final W): 66.704514
Comparing with baseline controllers...
Running traditional MPC with horizon 20...
Simulation: 10/50 steps completed
Simulation: 20/50 steps completed
Simulation: 30/50 steps completed
Simulation: 40/50 steps completed
Simulation: 50/50 steps completed
Total cost MPC_long: 60.773780
Simulation: 10/50 steps completed
Simulation: 20/50 steps completed
Simulation: 30/50 steps completed
Simulation: 40/50 steps completed
Simulation: 50/50 steps completed
Total cost MPC_WTC (N=5): 95.543238
Simulation: 10/50 steps completed
Simulation: 20/50 steps completed
Simulation: 30/50 steps completed
Simulation: 40/50 steps completed
Simulation: 50/50 steps completed
Total cost MPC with terminal cost: 68.097502
CR诊断：||ΔW|| 范围 [1.9234e-02, 1.0498e+00]，阈值=1.5747e-01，后10步均值=4.0287e-02

===== 评估指标 =====
RLMPC:      ACC=66.7045  RMSE=1.0407  Os=0.00%
MPC_long:   ACC=60.7738  RMSE=0.9328  Os=0.00%
MPC w/o TC: ACC=95.5432  RMSE=1.3309  Os=0.00%
MPC + TC:   ACC=68.0975  RMSE=1.0477  Os=0.00%
CR（W收敛步数）= 4
ACT（平均求解耗时）= 0.060045 秒
RLMPC simulation completed.
 ACC=66.70  CR=4（738.4 秒）

===== B3_b05（β=0.5, v=[-1.0,1.0]）=====
[28/42] B3_b05 试验 1 ...鲁棒配置：σ=0.0500, β=0.5000, κ=1.00, 学习噪声=1, 评估噪声=0
Starting RLMPC online learning and simulation...
  Learning phase: Updating W...
  Norm of W update (delta_W_total_for_k): 1.290880e+00, Norm of W: 1.290880e+00
  Learning phase: Updating W...
  Norm of W update (delta_W_total_for_k): 2.837740e-01, Norm of W: 1.531639e+00
  Learning phase: Updating W...
  Norm of W update (delta_W_total_for_k): 2.185619e-01, Norm of W: 1.683917e+00
  Learning phase: Updating W...
  Norm of W update (delta_W_total_for_k): 2.172715e-01, Norm of W: 1.789727e+00
  Learning phase: Updating W...
  Norm of W update (delta_W_total_for_k): 1.510840e-01, Norm of W: 1.843900e+00
  Learning phase: Updating W...
  Norm of W update (delta_W_total_for_k): 1.706360e-01, Norm of W: 1.861864e+00
  Learning phase: Updating W...
  Norm of W update (delta_W_total_for_k): 1.461216e-01, Norm of W: 1.987978e+00
  Learning phase: Updating W...
  Norm of W update (delta_W_total_for_k): 1.188486e-01, Norm of W: 2.007027e+00
  Learning phase: Updating W...
  Norm of W update (delta_W_total_for_k): 1.704127e-01, Norm of W: 2.142577e+00
  Learning phase: Updating W...
  Norm of W update (delta_W_total_for_k): 1.395654e-01, Norm of W: 2.242573e+00
  Learning phase: Updating W...
  Norm of W update (delta_W_total_for_k): 1.303236e-01, Norm of W: 2.267181e+00
  Learning phase: Updating W...
  Norm of W update (delta_W_total_for_k): 1.003935e-01, Norm of W: 2.362940e+00
  Learning phase: Updating W...
  Norm of W update (delta_W_total_for_k): 1.156297e-01, Norm of W: 2.447897e+00
  Learning phase: Updating W...
  Norm of W update (delta_W_total_for_k): 1.034362e-01, Norm of W: 2.511466e+00
  Learning phase: Updating W...
  Norm of W update (delta_W_total_for_k): 1.154504e-01, Norm of W: 2.508852e+00
  Learning phase: Updating W...
  Norm of W update (delta_W_total_for_k): 9.727474e-02, Norm of W: 2.586421e+00
  Learning phase: Updating W...
  Norm of W update (delta_W_total_for_k): 8.435891e-02, Norm of W: 2.662898e+00
  Learning phase: Updating W...
  Norm of W update (delta_W_total_for_k): 9.239822e-02, Norm of W: 2.735191e+00
  Learning phase: Updating W...
  Norm of W update (delta_W_total_for_k): 9.339162e-02, Norm of W: 2.796408e+00
  Learning phase: Updating W...
  Norm of W update (delta_W_total_for_k): 1.023238e-01, Norm of W: 2.858513e+00
  Learning phase: Updating W...
  Norm of W update (delta_W_total_for_k): 1.066733e-01, Norm of W: 2.892286e+00
  Learning phase: Updating W...
  Norm of W update (delta_W_total_for_k): 8.627838e-02, Norm of W: 2.958084e+00
  Learning phase: Updating W...
  Norm of W update (delta_W_total_for_k): 8.468955e-02, Norm of W: 3.019608e+00
  Learning phase: Updating W...
  Norm of W update (delta_W_total_for_k): 1.010889e-01, Norm of W: 3.111886e+00
  Learning phase: Updating W...
  Norm of W update (delta_W_total_for_k): 8.933170e-02, Norm of W: 3.186681e+00
  Learning phase: Updating W...
  Norm of W update (delta_W_total_for_k): 7.667908e-02, Norm of W: 3.197593e+00
  Learning phase: Updating W...
  Norm of W update (delta_W_total_for_k): 6.842752e-02, Norm of W: 3.233279e+00
  Learning phase: Updating W...
  Norm of W update (delta_W_total_for_k): 9.889440e-02, Norm of W: 3.302155e+00
  Learning phase: Updating W...
  Norm of W update (delta_W_total_for_k): 6.778667e-02, Norm of W: 3.338350e+00
  Learning phase: Updating W...
  Norm of W update (delta_W_total_for_k): 8.593862e-02, Norm of W: 3.410038e+00
  Learning phase: Updating W...
  Norm of W update (delta_W_total_for_k): 6.762419e-02, Norm of W: 3.435346e+00
  Learning phase: Updating W...
  Norm of W update (delta_W_total_for_k): 8.014338e-02, Norm of W: 3.501179e+00
  Learning phase: Updating W...
  Norm of W update (delta_W_total_for_k): 6.262024e-02, Norm of W: 3.511245e+00
  Learning phase: Updating W...
  Norm of W update (delta_W_total_for_k): 1.071909e-01, Norm of W: 3.584629e+00
  Learning phase: Updating W...
  Norm of W update (delta_W_total_for_k): 9.923068e-02, Norm of W: 3.588128e+00
  Learning phase: Updating W...
  Norm of W update (delta_W_total_for_k): 7.408480e-02, Norm of W: 3.642365e+00
  Learning phase: Updating W...
  Norm of W update (delta_W_total_for_k): 1.041945e-01, Norm of W: 3.620260e+00
  Learning phase: Updating W...
  Norm of W update (delta_W_total_for_k): 8.019367e-02, Norm of W: 3.629402e+00
  Learning phase: Updating W...
  Norm of W update (delta_W_total_for_k): 1.566366e-01, Norm of W: 3.727628e+00
  Learning phase: Updating W...
  Norm of W update (delta_W_total_for_k): 8.706771e-02, Norm of W: 3.783670e+00
  Learning phase: Updating W...
  Norm of W update (delta_W_total_for_k): 1.252780e-01, Norm of W: 3.884606e+00
  Learning phase: Updating W...
  Norm of W update (delta_W_total_for_k): 1.063826e-01, Norm of W: 3.888311e+00
  Learning phase: Updating W...
  Norm of W update (delta_W_total_for_k): 1.063072e-01, Norm of W: 3.863474e+00
  Learning phase: Updating W...
  Norm of W update (delta_W_total_for_k): 1.034734e-01, Norm of W: 3.944568e+00
  Learning phase: Updating W...
  Norm of W update (delta_W_total_for_k): 8.716336e-02, Norm of W: 3.996785e+00
  Learning phase: Updating W...
  Norm of W update (delta_W_total_for_k): 7.351868e-02, Norm of W: 4.028777e+00
  Learning phase: Updating W...
  Norm of W update (delta_W_total_for_k): 1.054582e-01, Norm of W: 4.024649e+00
  Learning phase: Updating W...
  Norm of W update (delta_W_total_for_k): 9.668870e-02, Norm of W: 4.097887e+00
  Learning phase: Updating W...
  Norm of W update (delta_W_total_for_k): 9.130556e-02, Norm of W: 4.178722e+00
  Learning phase: Updating W...
  Norm of W update (delta_W_total_for_k): 1.006116e-01, Norm of W: 4.163116e+00
  Learning phase: Updating W...
  Norm of W update (delta_W_total_for_k): 7.268057e-02, Norm of W: 4.184096e+00
  Learning phase: Updating W...
  Norm of W update (delta_W_total_for_k): 8.730187e-02, Norm of W: 4.255961e+00
  Learning phase: Updating W...
  Norm of W update (delta_W_total_for_k): 6.202085e-02, Norm of W: 4.300262e+00
  Learning phase: Updating W...
  Norm of W update (delta_W_total_for_k): 5.310411e-02, Norm of W: 4.330221e+00
  Learning phase: Updating W...
  Norm of W update (delta_W_total_for_k): 1.151828e-01, Norm of W: 4.416009e+00
  Learning phase: Updating W...
  Norm of W update (delta_W_total_for_k): 8.832350e-02, Norm of W: 4.389094e+00
  Learning phase: Updating W...
  Norm of W update (delta_W_total_for_k): 7.145019e-02, Norm of W: 4.440960e+00
  Learning phase: Updating W...
  Norm of W update (delta_W_total_for_k): 7.420422e-02, Norm of W: 4.448478e+00
  Learning phase: Updating W...
  Norm of W update (delta_W_total_for_k): 4.700461e-02, Norm of W: 4.483059e+00
  Learning phase: Updating W...
  Norm of W update (delta_W_total_for_k): 5.172745e-02, Norm of W: 4.515506e+00
  Learning phase: Updating W...
  Norm of W update (delta_W_total_for_k): 8.484363e-02, Norm of W: 4.514043e+00
  Learning phase: Updating W...
  Norm of W update (delta_W_total_for_k): 7.483000e-02, Norm of W: 4.570741e+00
  Learning phase: Updating W...
  Norm of W update (delta_W_total_for_k): 9.729767e-02, Norm of W: 4.605028e+00
  Learning phase: Updating W...
  Norm of W update (delta_W_total_for_k): 3.861872e-02, Norm of W: 4.631122e+00
  Learning phase: Updating W...
  Norm of W update (delta_W_total_for_k): 6.608781e-02, Norm of W: 4.680878e+00
  Learning phase: Updating W...
  Norm of W update (delta_W_total_for_k): 6.593584e-02, Norm of W: 4.711509e+00
  Learning phase: Updating W...
  Norm of W update (delta_W_total_for_k): 4.716992e-02, Norm of W: 4.721582e+00
  Learning phase: Updating W...
  Norm of W update (delta_W_total_for_k): 5.806404e-02, Norm of W: 4.744612e+00
  Learning phase: Updating W...
  Norm of W update (delta_W_total_for_k): 1.106588e-01, Norm of W: 4.726181e+00
  Learning phase: Updating W...
  Norm of W update (delta_W_total_for_k): 8.709561e-02, Norm of W: 4.798387e+00
  Learning phase: Updating W...
  Norm of W update (delta_W_total_for_k): 6.119058e-02, Norm of W: 4.838125e+00
  Learning phase: Updating W...
  Norm of W update (delta_W_total_for_k): 3.796197e-02, Norm of W: 4.844268e+00
  Learning phase: Updating W...
  Norm of W update (delta_W_total_for_k): 6.823350e-02, Norm of W: 4.877719e+00
  Learning phase: Updating W...
  Norm of W update (delta_W_total_for_k): 7.392399e-02, Norm of W: 4.877002e+00
  Learning phase: Updating W...
  Norm of W update (delta_W_total_for_k): 9.690381e-02, Norm of W: 4.944243e+00
  Learning phase: Updating W...
  Norm of W update (delta_W_total_for_k): 6.971688e-02, Norm of W: 4.975408e+00
  Learning phase: Updating W...
  Norm of W update (delta_W_total_for_k): 5.644636e-02, Norm of W: 5.009595e+00
  Learning phase: Updating W...
  Norm of W update (delta_W_total_for_k): 5.295430e-02, Norm of W: 5.041137e+00
  Learning phase: Updating W...
  Norm of W update (delta_W_total_for_k): 5.294087e-02, Norm of W: 5.048735e+00
  Learning phase: Updating W...
  Norm of W update (delta_W_total_for_k): 6.221887e-02, Norm of W: 5.086346e+00
  Learning phase: Updating W...
  Norm of W update (delta_W_total_for_k): 3.722973e-02, Norm of W: 5.085696e+00
  Learning phase: Updating W...
  Norm of W update (delta_W_total_for_k): 7.896377e-02, Norm of W: 5.082122e+00
  Learning phase: Updating W...
  Norm of W update (delta_W_total_for_k): 5.580451e-02, Norm of W: 5.116524e+00
  Learning phase: Updating W...
  Norm of W update (delta_W_total_for_k): 4.339381e-02, Norm of W: 5.150674e+00
  Learning phase: Updating W...
  Norm of W update (delta_W_total_for_k): 6.849381e-02, Norm of W: 5.200010e+00
  Learning phase: Updating W...
  Norm of W update (delta_W_total_for_k): 3.296119e-02, Norm of W: 5.222979e+00
  Learning phase: Updating W...
  Norm of W update (delta_W_total_for_k): 2.980901e-02, Norm of W: 5.249926e+00
  Learning phase: Updating W...
  Norm of W update (delta_W_total_for_k): 4.591407e-02, Norm of W: 5.282125e+00
  Learning phase: Updating W...
  Norm of W update (delta_W_total_for_k): 5.039100e-02, Norm of W: 5.291314e+00
  Learning phase: Updating W...
  Norm of W update (delta_W_total_for_k): 5.231902e-02, Norm of W: 5.277190e+00
  Learning phase: Updating W...
  Norm of W update (delta_W_total_for_k): 4.626585e-02, Norm of W: 5.301038e+00
  Learning phase: Updating W...
  Norm of W update (delta_W_total_for_k): 5.496426e-02, Norm of W: 5.327866e+00
  Learning phase: Updating W...
  Norm of W update (delta_W_total_for_k): 4.739995e-02, Norm of W: 5.305502e+00
  Learning phase: Updating W...
  Norm of W update (delta_W_total_for_k): 6.527142e-02, Norm of W: 5.352353e+00
  Learning phase: Updating W...
  Norm of W update (delta_W_total_for_k): 5.211150e-02, Norm of W: 5.339027e+00
  Learning phase: Updating W...
  Norm of W update (delta_W_total_for_k): 5.499722e-02, Norm of W: 5.382300e+00
  Learning phase: Updating W...
  Norm of W update (delta_W_total_for_k): 9.728897e-02, Norm of W: 5.377486e+00
  Learning phase: Updating W...
  Norm of W update (delta_W_total_for_k): 5.283039e-02, Norm of W: 5.400837e+00
  Learning phase: Updating W...
  Norm of W update (delta_W_total_for_k): 5.132748e-02, Norm of W: 5.409515e+00
  Learning phase: Updating W...
  Norm of W update (delta_W_total_for_k): 4.956027e-02, Norm of W: 5.407840e+00
Evaluating final policy (RLMPC Epi. 2)...
Simulation: 10/50 steps completed
Simulation: 20/50 steps completed
Simulation: 30/50 steps completed
Simulation: 40/50 steps completed
Simulation: 50/50 steps completed
Total cost RLMPC (Epi. 2 with final W): 64.080668
Comparing with baseline controllers...
Running traditional MPC with horizon 20...
Simulation: 10/50 steps completed
Simulation: 20/50 steps completed
Simulation: 30/50 steps completed
Simulation: 40/50 steps completed
Simulation: 50/50 steps completed
Total cost MPC_long: 60.773780
Simulation: 10/50 steps completed
Simulation: 20/50 steps completed
Simulation: 30/50 steps completed
Simulation: 40/50 steps completed
Simulation: 50/50 steps completed
Total cost MPC_WTC (N=5): 95.543238
Simulation: 10/50 steps completed
Simulation: 20/50 steps completed
Simulation: 30/50 steps completed
Simulation: 40/50 steps completed
Simulation: 50/50 steps completed
Total cost MPC with terminal cost: 68.097502
CR诊断：||ΔW|| 范围 [2.9809e-02, 1.2909e+00]，阈值=1.9363e-01，后10步均值=5.7478e-02

===== 评估指标 =====
RLMPC:      ACC=64.0807  RMSE=1.0046  Os=0.00%
MPC_long:   ACC=60.7738  RMSE=0.9328  Os=0.00%
MPC w/o TC: ACC=95.5432  RMSE=1.3309  Os=0.00%
MPC + TC:   ACC=68.0975  RMSE=1.0477  Os=0.00%
CR（W收敛步数）= 5
ACT（平均求解耗时）= 0.062545 秒
RLMPC simulation completed.
 ACC=64.08  CR=5（715.8 秒）
[29/42] B3_b05 试验 2 ...鲁棒配置：σ=0.0500, β=0.5000, κ=1.00, 学习噪声=1, 评估噪声=0
Starting RLMPC online learning and simulation...
  Learning phase: Updating W...
  Norm of W update (delta_W_total_for_k): 1.206384e+00, Norm of W: 1.206384e+00
  Learning phase: Updating W...
  Norm of W update (delta_W_total_for_k): 3.599109e-01, Norm of W: 1.554297e+00
  Learning phase: Updating W...
  Norm of W update (delta_W_total_for_k): 2.477933e-01, Norm of W: 1.671830e+00
  Learning phase: Updating W...
  Norm of W update (delta_W_total_for_k): 1.614349e-01, Norm of W: 1.666232e+00
  Learning phase: Updating W...
  Norm of W update (delta_W_total_for_k): 1.920265e-01, Norm of W: 1.759877e+00
  Learning phase: Updating W...
  Norm of W update (delta_W_total_for_k): 2.140751e-01, Norm of W: 1.948903e+00
  Learning phase: Updating W...
  Norm of W update (delta_W_total_for_k): 1.368211e-01, Norm of W: 2.012223e+00
  Learning phase: Updating W...
  Norm of W update (delta_W_total_for_k): 1.491165e-01, Norm of W: 2.077314e+00
  Learning phase: Updating W...
  Norm of W update (delta_W_total_for_k): 1.131803e-01, Norm of W: 2.167115e+00
  Learning phase: Updating W...
  Norm of W update (delta_W_total_for_k): 1.414452e-01, Norm of W: 2.231172e+00
  Learning phase: Updating W...
  Norm of W update (delta_W_total_for_k): 1.040882e-01, Norm of W: 2.297180e+00
  Learning phase: Updating W...
  Norm of W update (delta_W_total_for_k): 1.339987e-01, Norm of W: 2.382552e+00
  Learning phase: Updating W...
  Norm of W update (delta_W_total_for_k): 1.314853e-01, Norm of W: 2.490451e+00
  Learning phase: Updating W...
  Norm of W update (delta_W_total_for_k): 1.183297e-01, Norm of W: 2.503421e+00
  Learning phase: Updating W...
  Norm of W update (delta_W_total_for_k): 1.083418e-01, Norm of W: 2.565539e+00
  Learning phase: Updating W...
  Norm of W update (delta_W_total_for_k): 1.014247e-01, Norm of W: 2.648426e+00
  Learning phase: Updating W...
  Norm of W update (delta_W_total_for_k): 1.038540e-01, Norm of W: 2.669652e+00
  Learning phase: Updating W...
  Norm of W update (delta_W_total_for_k): 1.474822e-01, Norm of W: 2.779922e+00
  Learning phase: Updating W...
  Norm of W update (delta_W_total_for_k): 8.994971e-02, Norm of W: 2.825028e+00
  Learning phase: Updating W...
  Norm of W update (delta_W_total_for_k): 1.325937e-01, Norm of W: 2.868987e+00
  Learning phase: Updating W...
  Norm of W update (delta_W_total_for_k): 9.944540e-02, Norm of W: 2.935158e+00
  Learning phase: Updating W...
  Norm of W update (delta_W_total_for_k): 9.526719e-02, Norm of W: 3.009116e+00
  Learning phase: Updating W...
  Norm of W update (delta_W_total_for_k): 8.873575e-02, Norm of W: 3.084054e+00
  Learning phase: Updating W...
  Norm of W update (delta_W_total_for_k): 8.205397e-02, Norm of W: 3.107697e+00
  Learning phase: Updating W...
  Norm of W update (delta_W_total_for_k): 9.112252e-02, Norm of W: 3.165039e+00
  Learning phase: Updating W...
  Norm of W update (delta_W_total_for_k): 1.221277e-01, Norm of W: 3.155051e+00
  Learning phase: Updating W...
  Norm of W update (delta_W_total_for_k): 9.359485e-02, Norm of W: 3.247124e+00
  Learning phase: Updating W...
  Norm of W update (delta_W_total_for_k): 5.699294e-02, Norm of W: 3.288411e+00
  Learning phase: Updating W...
  Norm of W update (delta_W_total_for_k): 6.205070e-02, Norm of W: 3.327881e+00
  Learning phase: Updating W...
  Norm of W update (delta_W_total_for_k): 9.333022e-02, Norm of W: 3.394503e+00
  Learning phase: Updating W...
  Norm of W update (delta_W_total_for_k): 1.098808e-01, Norm of W: 3.432620e+00
  Learning phase: Updating W...
  Norm of W update (delta_W_total_for_k): 6.019455e-02, Norm of W: 3.456738e+00
  Learning phase: Updating W...
  Norm of W update (delta_W_total_for_k): 8.093472e-02, Norm of W: 3.528507e+00
  Learning phase: Updating W...
  Norm of W update (delta_W_total_for_k): 5.832171e-02, Norm of W: 3.572121e+00
  Learning phase: Updating W...
  Norm of W update (delta_W_total_for_k): 6.729229e-02, Norm of W: 3.626563e+00
  Learning phase: Updating W...
  Norm of W update (delta_W_total_for_k): 8.774630e-02, Norm of W: 3.677870e+00
  Learning phase: Updating W...
  Norm of W update (delta_W_total_for_k): 5.735474e-02, Norm of W: 3.706251e+00
  Learning phase: Updating W...
  Norm of W update (delta_W_total_for_k): 1.029750e-01, Norm of W: 3.693000e+00
  Learning phase: Updating W...
  Norm of W update (delta_W_total_for_k): 7.546457e-02, Norm of W: 3.760985e+00
  Learning phase: Updating W...
  Norm of W update (delta_W_total_for_k): 5.903157e-02, Norm of W: 3.815739e+00
  Learning phase: Updating W...
  Norm of W update (delta_W_total_for_k): 5.912667e-02, Norm of W: 3.847289e+00
  Learning phase: Updating W...
  Norm of W update (delta_W_total_for_k): 9.746363e-02, Norm of W: 3.903053e+00
  Learning phase: Updating W...
  Norm of W update (delta_W_total_for_k): 1.087274e-01, Norm of W: 3.939043e+00
  Learning phase: Updating W...
  Norm of W update (delta_W_total_for_k): 4.351498e-02, Norm of W: 3.952555e+00
  Learning phase: Updating W...
  Norm of W update (delta_W_total_for_k): 7.103499e-02, Norm of W: 4.019045e+00
  Learning phase: Updating W...
  Norm of W update (delta_W_total_for_k): 4.951434e-02, Norm of W: 4.054769e+00
  Learning phase: Updating W...
  Norm of W update (delta_W_total_for_k): 6.511767e-02, Norm of W: 4.055849e+00
  Learning phase: Updating W...
  Norm of W update (delta_W_total_for_k): 7.470326e-02, Norm of W: 4.101215e+00
  Learning phase: Updating W...
  Norm of W update (delta_W_total_for_k): 8.219607e-02, Norm of W: 4.113055e+00
  Learning phase: Updating W...
  Norm of W update (delta_W_total_for_k): 1.148699e-01, Norm of W: 4.185591e+00
  Learning phase: Updating W...
  Norm of W update (delta_W_total_for_k): 1.223041e-01, Norm of W: 4.135323e+00
  Learning phase: Updating W...
  Norm of W update (delta_W_total_for_k): 8.338979e-02, Norm of W: 4.199937e+00
  Learning phase: Updating W...
  Norm of W update (delta_W_total_for_k): 7.524503e-02, Norm of W: 4.226851e+00
  Learning phase: Updating W...
  Norm of W update (delta_W_total_for_k): 8.013977e-02, Norm of W: 4.230522e+00
  Learning phase: Updating W...
  Norm of W update (delta_W_total_for_k): 1.002414e-01, Norm of W: 4.306613e+00
  Learning phase: Updating W...
  Norm of W update (delta_W_total_for_k): 5.569840e-02, Norm of W: 4.352493e+00
  Learning phase: Updating W...
  Norm of W update (delta_W_total_for_k): 6.279628e-02, Norm of W: 4.364412e+00
  Learning phase: Updating W...
  Norm of W update (delta_W_total_for_k): 6.644664e-02, Norm of W: 4.405559e+00
  Learning phase: Updating W...
  Norm of W update (delta_W_total_for_k): 9.861418e-02, Norm of W: 4.476754e+00
  Learning phase: Updating W...
  Norm of W update (delta_W_total_for_k): 7.169054e-02, Norm of W: 4.530485e+00
  Learning phase: Updating W...
  Norm of W update (delta_W_total_for_k): 8.513992e-02, Norm of W: 4.538072e+00
  Learning phase: Updating W...
  Norm of W update (delta_W_total_for_k): 5.656859e-02, Norm of W: 4.583899e+00
  Learning phase: Updating W...
  Norm of W update (delta_W_total_for_k): 4.802938e-02, Norm of W: 4.604722e+00
  Learning phase: Updating W...
  Norm of W update (delta_W_total_for_k): 4.242041e-02, Norm of W: 4.615290e+00
  Learning phase: Updating W...
  Norm of W update (delta_W_total_for_k): 5.529336e-02, Norm of W: 4.652102e+00
  Learning phase: Updating W...
  Norm of W update (delta_W_total_for_k): 7.346651e-02, Norm of W: 4.655195e+00
  Learning phase: Updating W...
  Norm of W update (delta_W_total_for_k): 6.567016e-02, Norm of W: 4.707490e+00
  Learning phase: Updating W...
  Norm of W update (delta_W_total_for_k): 6.035038e-02, Norm of W: 4.701698e+00
  Learning phase: Updating W...
  Norm of W update (delta_W_total_for_k): 7.274986e-02, Norm of W: 4.733345e+00
  Learning phase: Updating W...
  Norm of W update (delta_W_total_for_k): 6.610302e-02, Norm of W: 4.735346e+00
  Learning phase: Updating W...
  Norm of W update (delta_W_total_for_k): 7.286923e-02, Norm of W: 4.784017e+00
  Learning phase: Updating W...
  Norm of W update (delta_W_total_for_k): 5.331848e-02, Norm of W: 4.776200e+00
  Learning phase: Updating W...
  Norm of W update (delta_W_total_for_k): 1.014293e-01, Norm of W: 4.841706e+00
  Learning phase: Updating W...
  Norm of W update (delta_W_total_for_k): 5.535895e-02, Norm of W: 4.837096e+00
  Learning phase: Updating W...
  Norm of W update (delta_W_total_for_k): 7.714542e-02, Norm of W: 4.871659e+00
  Learning phase: Updating W...
  Norm of W update (delta_W_total_for_k): 7.208587e-02, Norm of W: 4.933062e+00
  Learning phase: Updating W...
  Norm of W update (delta_W_total_for_k): 8.502243e-02, Norm of W: 4.939966e+00
  Learning phase: Updating W...
  Norm of W update (delta_W_total_for_k): 3.834601e-02, Norm of W: 4.964134e+00
  Learning phase: Updating W...
  Norm of W update (delta_W_total_for_k): 6.754829e-02, Norm of W: 5.012073e+00
  Learning phase: Updating W...
  Norm of W update (delta_W_total_for_k): 5.422820e-02, Norm of W: 5.042618e+00
  Learning phase: Updating W...
  Norm of W update (delta_W_total_for_k): 3.598133e-02, Norm of W: 5.042650e+00
  Learning phase: Updating W...
  Norm of W update (delta_W_total_for_k): 7.608611e-02, Norm of W: 5.102506e+00
  Learning phase: Updating W...
  Norm of W update (delta_W_total_for_k): 3.159622e-02, Norm of W: 5.115568e+00
  Learning phase: Updating W...
  Norm of W update (delta_W_total_for_k): 3.129010e-02, Norm of W: 5.124527e+00
  Learning phase: Updating W...
  Norm of W update (delta_W_total_for_k): 1.025789e-01, Norm of W: 5.196172e+00
  Learning phase: Updating W...
  Norm of W update (delta_W_total_for_k): 3.918525e-02, Norm of W: 5.186618e+00
  Learning phase: Updating W...
  Norm of W update (delta_W_total_for_k): 6.765745e-02, Norm of W: 5.225287e+00
  Learning phase: Updating W...
  Norm of W update (delta_W_total_for_k): 1.457337e-01, Norm of W: 5.180344e+00
  Learning phase: Updating W...
  Norm of W update (delta_W_total_for_k): 7.762307e-02, Norm of W: 5.245180e+00
  Learning phase: Updating W...
  Norm of W update (delta_W_total_for_k): 6.778153e-02, Norm of W: 5.277189e+00
  Learning phase: Updating W...
  Norm of W update (delta_W_total_for_k): 7.242944e-02, Norm of W: 5.277893e+00
  Learning phase: Updating W...
  Norm of W update (delta_W_total_for_k): 7.051577e-02, Norm of W: 5.266213e+00
  Learning phase: Updating W...
  Norm of W update (delta_W_total_for_k): 2.983177e-02, Norm of W: 5.272827e+00
  Learning phase: Updating W...
  Norm of W update (delta_W_total_for_k): 9.124468e-02, Norm of W: 5.302950e+00
  Learning phase: Updating W...
  Norm of W update (delta_W_total_for_k): 4.788524e-02, Norm of W: 5.316888e+00
  Learning phase: Updating W...
  Norm of W update (delta_W_total_for_k): 4.402002e-02, Norm of W: 5.315748e+00
  Learning phase: Updating W...
  Norm of W update (delta_W_total_for_k): 8.316111e-02, Norm of W: 5.372600e+00
  Learning phase: Updating W...
  Norm of W update (delta_W_total_for_k): 6.488612e-02, Norm of W: 5.412489e+00
  Learning phase: Updating W...
  Norm of W update (delta_W_total_for_k): 3.391819e-02, Norm of W: 5.423002e+00
  Learning phase: Updating W...
  Norm of W update (delta_W_total_for_k): 4.816502e-02, Norm of W: 5.426873e+00
Evaluating final policy (RLMPC Epi. 2)...
Simulation: 10/50 steps completed
Simulation: 20/50 steps completed
Simulation: 30/50 steps completed
Simulation: 40/50 steps completed
Simulation: 50/50 steps completed
Total cost RLMPC (Epi. 2 with final W): 64.082698
Comparing with baseline controllers...
Running traditional MPC with horizon 20...
Simulation: 10/50 steps completed
Simulation: 20/50 steps completed
Simulation: 30/50 steps completed
Simulation: 40/50 steps completed
Simulation: 50/50 steps completed
Total cost MPC_long: 60.773780
Simulation: 10/50 steps completed
Simulation: 20/50 steps completed
Simulation: 30/50 steps completed
Simulation: 40/50 steps completed
Simulation: 50/50 steps completed
Total cost MPC_WTC (N=5): 95.543238
Simulation: 10/50 steps completed
Simulation: 20/50 steps completed
Simulation: 30/50 steps completed
Simulation: 40/50 steps completed
Simulation: 50/50 steps completed
Total cost MPC with terminal cost: 68.097502
CR诊断：||ΔW|| 范围 [2.9832e-02, 1.2064e+00]，阈值=1.8096e-01，后10步均值=6.0567e-02

===== 评估指标 =====
RLMPC:      ACC=64.0827  RMSE=1.0046  Os=0.00%
MPC_long:   ACC=60.7738  RMSE=0.9328  Os=0.00%
MPC w/o TC: ACC=95.5432  RMSE=1.3309  Os=0.00%
MPC + TC:   ACC=68.0975  RMSE=1.0477  Os=0.00%
CR（W收敛步数）= 7
ACT（平均求解耗时）= 0.062111 秒
RLMPC simulation completed.
 ACC=64.08  CR=7（707.9 秒）
[30/42] B3_b05 试验 3 ...鲁棒配置：σ=0.0500, β=0.5000, κ=1.00, 学习噪声=1, 评估噪声=0
Starting RLMPC online learning and simulation...
  Learning phase: Updating W...
  Norm of W update (delta_W_total_for_k): 1.292060e+00, Norm of W: 1.292060e+00
  Learning phase: Updating W...
  Norm of W update (delta_W_total_for_k): 3.610035e-01, Norm of W: 1.599141e+00
  Learning phase: Updating W...
  Norm of W update (delta_W_total_for_k): 2.394815e-01, Norm of W: 1.602794e+00
  Learning phase: Updating W...
  Norm of W update (delta_W_total_for_k): 2.252213e-01, Norm of W: 1.771578e+00
  Learning phase: Updating W...
  Norm of W update (delta_W_total_for_k): 1.700323e-01, Norm of W: 1.855338e+00
  Learning phase: Updating W...
  Norm of W update (delta_W_total_for_k): 1.570706e-01, Norm of W: 1.897241e+00
  Learning phase: Updating W...
  Norm of W update (delta_W_total_for_k): 1.463716e-01, Norm of W: 2.003587e+00
  Learning phase: Updating W...
  Norm of W update (delta_W_total_for_k): 1.545730e-01, Norm of W: 2.084164e+00
  Learning phase: Updating W...
  Norm of W update (delta_W_total_for_k): 1.498206e-01, Norm of W: 2.192204e+00
  Learning phase: Updating W...
  Norm of W update (delta_W_total_for_k): 1.247010e-01, Norm of W: 2.262637e+00
  Learning phase: Updating W...
  Norm of W update (delta_W_total_for_k): 1.254932e-01, Norm of W: 2.306731e+00
  Learning phase: Updating W...
  Norm of W update (delta_W_total_for_k): 8.971134e-02, Norm of W: 2.379788e+00
  Learning phase: Updating W...
  Norm of W update (delta_W_total_for_k): 1.120969e-01, Norm of W: 2.448689e+00
  Learning phase: Updating W...
  Norm of W update (delta_W_total_for_k): 1.042696e-01, Norm of W: 2.520534e+00
  Learning phase: Updating W...
  Norm of W update (delta_W_total_for_k): 1.121035e-01, Norm of W: 2.614916e+00
  Learning phase: Updating W...
  Norm of W update (delta_W_total_for_k): 1.536266e-01, Norm of W: 2.640374e+00
  Learning phase: Updating W...
  Norm of W update (delta_W_total_for_k): 8.978019e-02, Norm of W: 2.710065e+00
  Learning phase: Updating W...
  Norm of W update (delta_W_total_for_k): 8.902064e-02, Norm of W: 2.773071e+00
  Learning phase: Updating W...
  Norm of W update (delta_W_total_for_k): 9.992985e-02, Norm of W: 2.795881e+00
  Learning phase: Updating W...
  Norm of W update (delta_W_total_for_k): 8.363338e-02, Norm of W: 2.836490e+00
  Learning phase: Updating W...
  Norm of W update (delta_W_total_for_k): 8.169160e-02, Norm of W: 2.911276e+00
  Learning phase: Updating W...
  Norm of W update (delta_W_total_for_k): 7.859747e-02, Norm of W: 2.957886e+00
  Learning phase: Updating W...
  Norm of W update (delta_W_total_for_k): 7.857849e-02, Norm of W: 3.009964e+00
  Learning phase: Updating W...
  Norm of W update (delta_W_total_for_k): 7.074342e-02, Norm of W: 3.031767e+00
  Learning phase: Updating W...
  Norm of W update (delta_W_total_for_k): 9.804289e-02, Norm of W: 3.125828e+00
  Learning phase: Updating W...
  Norm of W update (delta_W_total_for_k): 7.975648e-02, Norm of W: 3.137480e+00
  Learning phase: Updating W...
  Norm of W update (delta_W_total_for_k): 1.106849e-01, Norm of W: 3.218960e+00
  Learning phase: Updating W...
  Norm of W update (delta_W_total_for_k): 9.283927e-02, Norm of W: 3.300728e+00
  Learning phase: Updating W...
  Norm of W update (delta_W_total_for_k): 6.944464e-02, Norm of W: 3.338518e+00
  Learning phase: Updating W...
  Norm of W update (delta_W_total_for_k): 8.222777e-02, Norm of W: 3.406435e+00
  Learning phase: Updating W...
  Norm of W update (delta_W_total_for_k): 7.904293e-02, Norm of W: 3.459656e+00
  Learning phase: Updating W...
  Norm of W update (delta_W_total_for_k): 1.164038e-01, Norm of W: 3.461530e+00
  Learning phase: Updating W...
  Norm of W update (delta_W_total_for_k): 6.955445e-02, Norm of W: 3.496954e+00
  Learning phase: Updating W...
  Norm of W update (delta_W_total_for_k): 4.926527e-02, Norm of W: 3.501448e+00
  Learning phase: Updating W...
  Norm of W update (delta_W_total_for_k): 7.254584e-02, Norm of W: 3.559525e+00
  Learning phase: Updating W...
  Norm of W update (delta_W_total_for_k): 1.124988e-01, Norm of W: 3.664410e+00
  Learning phase: Updating W...
  Norm of W update (delta_W_total_for_k): 1.444162e-01, Norm of W: 3.649103e+00
  Learning phase: Updating W...
  Norm of W update (delta_W_total_for_k): 7.813242e-02, Norm of W: 3.719004e+00
  Learning phase: Updating W...
  Norm of W update (delta_W_total_for_k): 1.160134e-01, Norm of W: 3.750450e+00
  Learning phase: Updating W...
  Norm of W update (delta_W_total_for_k): 6.713469e-02, Norm of W: 3.791772e+00
  Learning phase: Updating W...
  Norm of W update (delta_W_total_for_k): 7.854925e-02, Norm of W: 3.838611e+00
  Learning phase: Updating W...
  Norm of W update (delta_W_total_for_k): 5.544749e-02, Norm of W: 3.883596e+00
  Learning phase: Updating W...
  Norm of W update (delta_W_total_for_k): 5.408621e-02, Norm of W: 3.910942e+00
  Learning phase: Updating W...
  Norm of W update (delta_W_total_for_k): 1.123233e-01, Norm of W: 3.896026e+00
  Learning phase: Updating W...
  Norm of W update (delta_W_total_for_k): 9.077512e-02, Norm of W: 3.953603e+00
  Learning phase: Updating W...
  Norm of W update (delta_W_total_for_k): 4.843798e-02, Norm of W: 3.983787e+00
  Learning phase: Updating W...
  Norm of W update (delta_W_total_for_k): 5.626589e-02, Norm of W: 4.013631e+00
  Learning phase: Updating W...
  Norm of W update (delta_W_total_for_k): 6.520236e-02, Norm of W: 4.043225e+00
  Learning phase: Updating W...
  Norm of W update (delta_W_total_for_k): 7.600072e-02, Norm of W: 4.108841e+00
  Learning phase: Updating W...
  Norm of W update (delta_W_total_for_k): 6.815842e-02, Norm of W: 4.151591e+00
  Learning phase: Updating W...
  Norm of W update (delta_W_total_for_k): 7.985649e-02, Norm of W: 4.167894e+00
  Learning phase: Updating W...
  Norm of W update (delta_W_total_for_k): 6.032349e-02, Norm of W: 4.219851e+00
  Learning phase: Updating W...
  Norm of W update (delta_W_total_for_k): 5.388608e-02, Norm of W: 4.265907e+00
  Learning phase: Updating W...
  Norm of W update (delta_W_total_for_k): 1.045292e-01, Norm of W: 4.265257e+00
  Learning phase: Updating W...
  Norm of W update (delta_W_total_for_k): 5.564007e-02, Norm of W: 4.313751e+00
  Learning phase: Updating W...
  Norm of W update (delta_W_total_for_k): 1.158770e-01, Norm of W: 4.341063e+00
  Learning phase: Updating W...
  Norm of W update (delta_W_total_for_k): 7.149828e-02, Norm of W: 4.353696e+00
  Learning phase: Updating W...
  Norm of W update (delta_W_total_for_k): 5.846714e-02, Norm of W: 4.378170e+00
  Learning phase: Updating W...
  Norm of W update (delta_W_total_for_k): 7.289080e-02, Norm of W: 4.421414e+00
  Learning phase: Updating W...
  Norm of W update (delta_W_total_for_k): 5.852021e-02, Norm of W: 4.468414e+00
  Learning phase: Updating W...
  Norm of W update (delta_W_total_for_k): 7.425457e-02, Norm of W: 4.504426e+00
  Learning phase: Updating W...
  Norm of W update (delta_W_total_for_k): 8.134019e-02, Norm of W: 4.563829e+00
  Learning phase: Updating W...
  Norm of W update (delta_W_total_for_k): 5.631756e-02, Norm of W: 4.609649e+00
  Learning phase: Updating W...
  Norm of W update (delta_W_total_for_k): 4.062816e-02, Norm of W: 4.621730e+00
  Learning phase: Updating W...
  Norm of W update (delta_W_total_for_k): 6.247392e-02, Norm of W: 4.648124e+00
  Learning phase: Updating W...
  Norm of W update (delta_W_total_for_k): 3.958721e-02, Norm of W: 4.654828e+00
  Learning phase: Updating W...
  Norm of W update (delta_W_total_for_k): 6.815995e-02, Norm of W: 4.686811e+00
  Learning phase: Updating W...
  Norm of W update (delta_W_total_for_k): 8.290254e-02, Norm of W: 4.751972e+00
  Learning phase: Updating W...
  Norm of W update (delta_W_total_for_k): 9.742136e-02, Norm of W: 4.786254e+00
  Learning phase: Updating W...
  Norm of W update (delta_W_total_for_k): 6.631539e-02, Norm of W: 4.800206e+00
  Learning phase: Updating W...
  Norm of W update (delta_W_total_for_k): 9.302668e-02, Norm of W: 4.852299e+00
  Learning phase: Updating W...
  Norm of W update (delta_W_total_for_k): 1.078217e-01, Norm of W: 4.848234e+00
  Learning phase: Updating W...
  Norm of W update (delta_W_total_for_k): 1.480865e-01, Norm of W: 4.922216e+00
  Learning phase: Updating W...
  Norm of W update (delta_W_total_for_k): 9.404666e-02, Norm of W: 4.899160e+00
  Learning phase: Updating W...
  Norm of W update (delta_W_total_for_k): 2.812926e-02, Norm of W: 4.903877e+00
  Learning phase: Updating W...
  Norm of W update (delta_W_total_for_k): 5.406303e-02, Norm of W: 4.944988e+00
  Learning phase: Updating W...
  Norm of W update (delta_W_total_for_k): 3.400056e-02, Norm of W: 4.952464e+00
  Learning phase: Updating W...
  Norm of W update (delta_W_total_for_k): 6.482107e-02, Norm of W: 4.954422e+00
  Learning phase: Updating W...
  Norm of W update (delta_W_total_for_k): 5.602299e-02, Norm of W: 4.988279e+00
  Learning phase: Updating W...
  Norm of W update (delta_W_total_for_k): 7.660213e-02, Norm of W: 4.994747e+00
  Learning phase: Updating W...
  Norm of W update (delta_W_total_for_k): 9.537871e-02, Norm of W: 5.043597e+00
  Learning phase: Updating W...
  Norm of W update (delta_W_total_for_k): 3.973246e-02, Norm of W: 5.069030e+00
  Learning phase: Updating W...
  Norm of W update (delta_W_total_for_k): 3.900989e-02, Norm of W: 5.083386e+00
  Learning phase: Updating W...
  Norm of W update (delta_W_total_for_k): 5.803478e-02, Norm of W: 5.094752e+00
  Learning phase: Updating W...
  Norm of W update (delta_W_total_for_k): 5.772868e-02, Norm of W: 5.100804e+00
  Learning phase: Updating W...
  Norm of W update (delta_W_total_for_k): 3.754213e-02, Norm of W: 5.130182e+00
  Learning phase: Updating W...
  Norm of W update (delta_W_total_for_k): 6.423218e-02, Norm of W: 5.162950e+00
  Learning phase: Updating W...
  Norm of W update (delta_W_total_for_k): 4.347060e-02, Norm of W: 5.157878e+00
  Learning phase: Updating W...
  Norm of W update (delta_W_total_for_k): 4.515039e-02, Norm of W: 5.177985e+00
  Learning phase: Updating W...
  Norm of W update (delta_W_total_for_k): 6.224931e-02, Norm of W: 5.213256e+00
  Learning phase: Updating W...
  Norm of W update (delta_W_total_for_k): 5.458822e-02, Norm of W: 5.248548e+00
  Learning phase: Updating W...
  Norm of W update (delta_W_total_for_k): 6.172637e-02, Norm of W: 5.279909e+00
  Learning phase: Updating W...
  Norm of W update (delta_W_total_for_k): 3.606091e-02, Norm of W: 5.308216e+00
  Learning phase: Updating W...
  Norm of W update (delta_W_total_for_k): 5.383569e-02, Norm of W: 5.331203e+00
  Learning phase: Updating W...
  Norm of W update (delta_W_total_for_k): 7.835884e-02, Norm of W: 5.317399e+00
  Learning phase: Updating W...
  Norm of W update (delta_W_total_for_k): 5.867033e-02, Norm of W: 5.317146e+00
  Learning phase: Updating W...
  Norm of W update (delta_W_total_for_k): 5.034876e-02, Norm of W: 5.357309e+00
  Learning phase: Updating W...
  Norm of W update (delta_W_total_for_k): 7.216239e-02, Norm of W: 5.342508e+00
  Learning phase: Updating W...
  Norm of W update (delta_W_total_for_k): 5.545972e-02, Norm of W: 5.357981e+00
  Learning phase: Updating W...
  Norm of W update (delta_W_total_for_k): 8.372447e-02, Norm of W: 5.384091e+00
Evaluating final policy (RLMPC Epi. 2)...
Simulation: 10/50 steps completed
Simulation: 20/50 steps completed
Simulation: 30/50 steps completed
Simulation: 40/50 steps completed
Simulation: 50/50 steps completed
Total cost RLMPC (Epi. 2 with final W): 64.069351
Comparing with baseline controllers...
Running traditional MPC with horizon 20...
Simulation: 10/50 steps completed
Simulation: 20/50 steps completed
Simulation: 30/50 steps completed
Simulation: 40/50 steps completed
Simulation: 50/50 steps completed
Total cost MPC_long: 60.773780
Simulation: 10/50 steps completed
Simulation: 20/50 steps completed
Simulation: 30/50 steps completed
Simulation: 40/50 steps completed
Simulation: 50/50 steps completed
Total cost MPC_WTC (N=5): 95.543238
Simulation: 10/50 steps completed
Simulation: 20/50 steps completed
Simulation: 30/50 steps completed
Simulation: 40/50 steps completed
Simulation: 50/50 steps completed
Total cost MPC with terminal cost: 68.097502
CR诊断：||ΔW|| 范围 [2.8129e-02, 1.2921e+00]，阈值=1.9381e-01，后10步均值=5.8346e-02

===== 评估指标 =====
RLMPC:      ACC=64.0694  RMSE=1.0044  Os=0.00%
MPC_long:   ACC=60.7738  RMSE=0.9328  Os=0.00%
MPC w/o TC: ACC=95.5432  RMSE=1.3309  Os=0.00%
MPC + TC:   ACC=68.0975  RMSE=1.0477  Os=0.00%
CR（W收敛步数）= 5
ACT（平均求解耗时）= 0.064739 秒
RLMPC simulation completed.
 ACC=64.07  CR=5（704.7 秒）

===== C_b00（β=0.0, v=[-1.0,1.0]）=====
[31/42] C_b00 试验 1 ...鲁棒配置：σ=0.0500, β=0.0000, κ=1.00, 学习噪声=0, 评估噪声=0
Starting RLMPC online learning and simulation...
  Learning phase: Updating W...
  Norm of W update (delta_W_total_for_k): 2.923587e-01, Norm of W: 2.923587e-01
  Learning phase: Updating W...
  Norm of W update (delta_W_total_for_k): 1.393925e-01, Norm of W: 4.066738e-01
  Learning phase: Updating W...
  Norm of W update (delta_W_total_for_k): 1.314491e-01, Norm of W: 5.192098e-01
  Learning phase: Updating W...
  Norm of W update (delta_W_total_for_k): 1.431467e-01, Norm of W: 6.438885e-01
  Learning phase: Updating W...
  Norm of W update (delta_W_total_for_k): 8.631216e-02, Norm of W: 7.046513e-01
  Learning phase: Updating W...
  Norm of W update (delta_W_total_for_k): 1.089776e-01, Norm of W: 7.949796e-01
  Learning phase: Updating W...
  Norm of W update (delta_W_total_for_k): 8.181991e-02, Norm of W: 8.696883e-01
  Learning phase: Updating W...
  Norm of W update (delta_W_total_for_k): 6.335688e-02, Norm of W: 9.208188e-01
  Learning phase: Updating W...
  Norm of W update (delta_W_total_for_k): 1.022363e-01, Norm of W: 1.018848e+00
  Learning phase: Updating W...
  Norm of W update (delta_W_total_for_k): 8.315553e-02, Norm of W: 1.096010e+00
  Learning phase: Updating W...
  Norm of W update (delta_W_total_for_k): 8.014200e-02, Norm of W: 1.164785e+00
  Learning phase: Updating W...
  Norm of W update (delta_W_total_for_k): 5.414663e-02, Norm of W: 1.212001e+00
  Learning phase: Updating W...
  Norm of W update (delta_W_total_for_k): 4.341854e-02, Norm of W: 1.249310e+00
  Learning phase: Updating W...
  Norm of W update (delta_W_total_for_k): 4.972781e-02, Norm of W: 1.296809e+00
  Learning phase: Updating W...
  Norm of W update (delta_W_total_for_k): 7.295712e-02, Norm of W: 1.341165e+00
  Learning phase: Updating W...
  Norm of W update (delta_W_total_for_k): 4.571041e-02, Norm of W: 1.376047e+00
  Learning phase: Updating W...
  Norm of W update (delta_W_total_for_k): 4.158101e-02, Norm of W: 1.413710e+00
  Learning phase: Updating W...
  Norm of W update (delta_W_total_for_k): 4.351143e-02, Norm of W: 1.453670e+00
  Learning phase: Updating W...
  Norm of W update (delta_W_total_for_k): 4.137220e-02, Norm of W: 1.489839e+00
  Learning phase: Updating W...
  Norm of W update (delta_W_total_for_k): 5.313477e-02, Norm of W: 1.531495e+00
  Learning phase: Updating W...
  Norm of W update (delta_W_total_for_k): 4.085272e-02, Norm of W: 1.566230e+00
  Learning phase: Updating W...
  Norm of W update (delta_W_total_for_k): 5.470516e-02, Norm of W: 1.611211e+00
  Learning phase: Updating W...
  Norm of W update (delta_W_total_for_k): 5.867135e-02, Norm of W: 1.656566e+00
  Learning phase: Updating W...
  Norm of W update (delta_W_total_for_k): 5.210127e-02, Norm of W: 1.706682e+00
  Learning phase: Updating W...
  Norm of W update (delta_W_total_for_k): 4.024484e-02, Norm of W: 1.736639e+00
  Learning phase: Updating W...
  Norm of W update (delta_W_total_for_k): 4.315444e-02, Norm of W: 1.758177e+00
  Learning phase: Updating W...
  Norm of W update (delta_W_total_for_k): 4.117072e-02, Norm of W: 1.789674e+00
  Learning phase: Updating W...
  Norm of W update (delta_W_total_for_k): 2.883523e-02, Norm of W: 1.805073e+00
  Learning phase: Updating W...
  Norm of W update (delta_W_total_for_k): 3.056057e-02, Norm of W: 1.828845e+00
  Learning phase: Updating W...
  Norm of W update (delta_W_total_for_k): 2.553716e-02, Norm of W: 1.843257e+00
  Learning phase: Updating W...
  Norm of W update (delta_W_total_for_k): 3.625389e-02, Norm of W: 1.876478e+00
  Learning phase: Updating W...
  Norm of W update (delta_W_total_for_k): 3.671399e-02, Norm of W: 1.910513e+00
  Learning phase: Updating W...
  Norm of W update (delta_W_total_for_k): 3.149166e-02, Norm of W: 1.936618e+00
  Learning phase: Updating W...
  Norm of W update (delta_W_total_for_k): 4.625602e-02, Norm of W: 1.981170e+00
  Learning phase: Updating W...
  Norm of W update (delta_W_total_for_k): 5.258313e-02, Norm of W: 1.979724e+00
  Learning phase: Updating W...
  Norm of W update (delta_W_total_for_k): 3.685377e-02, Norm of W: 2.001171e+00
  Learning phase: Updating W...
  Norm of W update (delta_W_total_for_k): 4.251961e-02, Norm of W: 2.036582e+00
  Learning phase: Updating W...
  Norm of W update (delta_W_total_for_k): 4.226012e-02, Norm of W: 2.035007e+00
  Learning phase: Updating W...
  Norm of W update (delta_W_total_for_k): 4.026729e-02, Norm of W: 2.050887e+00
  Learning phase: Updating W...
  Norm of W update (delta_W_total_for_k): 5.539363e-02, Norm of W: 2.097145e+00
  Learning phase: Updating W...
  Norm of W update (delta_W_total_for_k): 3.197988e-02, Norm of W: 2.122426e+00
  Learning phase: Updating W...
  Norm of W update (delta_W_total_for_k): 5.362229e-02, Norm of W: 2.161455e+00
  Learning phase: Updating W...
  Norm of W update (delta_W_total_for_k): 4.185896e-02, Norm of W: 2.173960e+00
  Learning phase: Updating W...
  Norm of W update (delta_W_total_for_k): 3.605437e-02, Norm of W: 2.198525e+00
  Learning phase: Updating W...
  Norm of W update (delta_W_total_for_k): 3.869518e-02, Norm of W: 2.230112e+00
  Learning phase: Updating W...
  Norm of W update (delta_W_total_for_k): 3.885740e-02, Norm of W: 2.258226e+00
  Learning phase: Updating W...
  Norm of W update (delta_W_total_for_k): 3.656858e-02, Norm of W: 2.284455e+00
  Learning phase: Updating W...
  Norm of W update (delta_W_total_for_k): 3.530397e-02, Norm of W: 2.317267e+00
  Learning phase: Updating W...
  Norm of W update (delta_W_total_for_k): 3.588729e-02, Norm of W: 2.340441e+00
  Learning phase: Updating W...
  Norm of W update (delta_W_total_for_k): 5.235003e-02, Norm of W: 2.377970e+00
  Learning phase: Updating W...
  Norm of W update (delta_W_total_for_k): 2.802696e-02, Norm of W: 2.403053e+00
  Learning phase: Updating W...
  Norm of W update (delta_W_total_for_k): 3.513814e-02, Norm of W: 2.426793e+00
  Learning phase: Updating W...
  Norm of W update (delta_W_total_for_k): 2.946058e-02, Norm of W: 2.441722e+00
  Learning phase: Updating W...
  Norm of W update (delta_W_total_for_k): 2.247443e-02, Norm of W: 2.449373e+00
  Learning phase: Updating W...
  Norm of W update (delta_W_total_for_k): 3.759558e-02, Norm of W: 2.447141e+00
  Learning phase: Updating W...
  Norm of W update (delta_W_total_for_k): 3.972020e-02, Norm of W: 2.455356e+00
  Learning phase: Updating W...
  Norm of W update (delta_W_total_for_k): 4.636060e-02, Norm of W: 2.491229e+00
  Learning phase: Updating W...
  Norm of W update (delta_W_total_for_k): 3.321823e-02, Norm of W: 2.504787e+00
  Learning phase: Updating W...
  Norm of W update (delta_W_total_for_k): 3.632913e-02, Norm of W: 2.511257e+00
  Learning phase: Updating W...
  Norm of W update (delta_W_total_for_k): 2.875259e-02, Norm of W: 2.533723e+00
  Learning phase: Updating W...
  Norm of W update (delta_W_total_for_k): 3.646114e-02, Norm of W: 2.551392e+00
  Learning phase: Updating W...
  Norm of W update (delta_W_total_for_k): 3.744619e-02, Norm of W: 2.571335e+00
  Learning phase: Updating W...
  Norm of W update (delta_W_total_for_k): 3.148510e-02, Norm of W: 2.583599e+00
  Learning phase: Updating W...
  Norm of W update (delta_W_total_for_k): 4.963696e-02, Norm of W: 2.590270e+00
  Learning phase: Updating W...
  Norm of W update (delta_W_total_for_k): 2.780897e-02, Norm of W: 2.607830e+00
  Learning phase: Updating W...
  Norm of W update (delta_W_total_for_k): 2.399866e-02, Norm of W: 2.625333e+00
  Learning phase: Updating W...
  Norm of W update (delta_W_total_for_k): 3.151114e-02, Norm of W: 2.645088e+00
  Learning phase: Updating W...
  Norm of W update (delta_W_total_for_k): 3.148877e-02, Norm of W: 2.653335e+00
  Learning phase: Updating W...
  Norm of W update (delta_W_total_for_k): 3.111373e-02, Norm of W: 2.675240e+00
  Learning phase: Updating W...
  Norm of W update (delta_W_total_for_k): 3.006261e-02, Norm of W: 2.686913e+00
  Learning phase: Updating W...
  Norm of W update (delta_W_total_for_k): 2.440454e-02, Norm of W: 2.702618e+00
  Learning phase: Updating W...
  Norm of W update (delta_W_total_for_k): 2.306943e-02, Norm of W: 2.707525e+00
  Learning phase: Updating W...
  Norm of W update (delta_W_total_for_k): 2.558452e-02, Norm of W: 2.719106e+00
  Learning phase: Updating W...
  Norm of W update (delta_W_total_for_k): 2.458253e-02, Norm of W: 2.722985e+00
  Learning phase: Updating W...
  Norm of W update (delta_W_total_for_k): 3.259278e-02, Norm of W: 2.741190e+00
  Learning phase: Updating W...
  Norm of W update (delta_W_total_for_k): 2.538529e-02, Norm of W: 2.761716e+00
  Learning phase: Updating W...
  Norm of W update (delta_W_total_for_k): 1.276878e-02, Norm of W: 2.763837e+00
  Learning phase: Updating W...
  Norm of W update (delta_W_total_for_k): 1.999111e-02, Norm of W: 2.775708e+00
  Learning phase: Updating W...
  Norm of W update (delta_W_total_for_k): 2.057627e-02, Norm of W: 2.783006e+00
  Learning phase: Updating W...
  Norm of W update (delta_W_total_for_k): 2.657824e-02, Norm of W: 2.803291e+00
  Learning phase: Updating W...
  Norm of W update (delta_W_total_for_k): 2.938138e-02, Norm of W: 2.830512e+00
  Learning phase: Updating W...
  Norm of W update (delta_W_total_for_k): 2.054130e-02, Norm of W: 2.844339e+00
  Learning phase: Updating W...
  Norm of W update (delta_W_total_for_k): 3.352158e-02, Norm of W: 2.847516e+00
  Learning phase: Updating W...
  Norm of W update (delta_W_total_for_k): 2.206874e-02, Norm of W: 2.836089e+00
  Learning phase: Updating W...
  Norm of W update (delta_W_total_for_k): 2.827885e-02, Norm of W: 2.852024e+00
  Learning phase: Updating W...
  Norm of W update (delta_W_total_for_k): 1.527962e-02, Norm of W: 2.863399e+00
  Learning phase: Updating W...
  Norm of W update (delta_W_total_for_k): 1.869748e-02, Norm of W: 2.875083e+00
  Learning phase: Updating W...
  Norm of W update (delta_W_total_for_k): 4.618559e-02, Norm of W: 2.869454e+00
  Learning phase: Updating W...
  Norm of W update (delta_W_total_for_k): 2.488769e-02, Norm of W: 2.877208e+00
  Learning phase: Updating W...
  Norm of W update (delta_W_total_for_k): 3.031922e-02, Norm of W: 2.878681e+00
  Learning phase: Updating W...
  Norm of W update (delta_W_total_for_k): 2.506635e-02, Norm of W: 2.893726e+00
  Learning phase: Updating W...
  Norm of W update (delta_W_total_for_k): 2.449860e-02, Norm of W: 2.910047e+00
  Learning phase: Updating W...
  Norm of W update (delta_W_total_for_k): 1.929904e-02, Norm of W: 2.924812e+00
  Learning phase: Updating W...
  Norm of W update (delta_W_total_for_k): 2.001697e-02, Norm of W: 2.926459e+00
  Learning phase: Updating W...
  Norm of W update (delta_W_total_for_k): 1.668224e-02, Norm of W: 2.941453e+00
  Learning phase: Updating W...
  Norm of W update (delta_W_total_for_k): 3.464263e-02, Norm of W: 2.946214e+00
  Learning phase: Updating W...
  Norm of W update (delta_W_total_for_k): 2.322379e-02, Norm of W: 2.957534e+00
  Learning phase: Updating W...
  Norm of W update (delta_W_total_for_k): 2.164465e-02, Norm of W: 2.973224e+00
  Learning phase: Updating W...
  Norm of W update (delta_W_total_for_k): 4.583523e-02, Norm of W: 3.000009e+00
  Learning phase: Updating W...
  Norm of W update (delta_W_total_for_k): 3.562910e-02, Norm of W: 2.987138e+00
Evaluating final policy (RLMPC Epi. 2)...
Simulation: 10/50 steps completed
Simulation: 20/50 steps completed
Simulation: 30/50 steps completed
Simulation: 40/50 steps completed
Simulation: 50/50 steps completed
Total cost RLMPC (Epi. 2 with final W): 40.509099
Comparing with baseline controllers...
Running traditional MPC with horizon 20...
Simulation: 10/50 steps completed
Simulation: 20/50 steps completed
Simulation: 30/50 steps completed
Simulation: 40/50 steps completed
Simulation: 50/50 steps completed
Total cost MPC_long: 38.979409
Simulation: 10/50 steps completed
Simulation: 20/50 steps completed
Simulation: 30/50 steps completed
Simulation: 40/50 steps completed
Simulation: 50/50 steps completed
Total cost MPC_WTC (N=5): 43.476999
Simulation: 10/50 steps completed
Simulation: 20/50 steps completed
Simulation: 30/50 steps completed
Simulation: 40/50 steps completed
Simulation: 50/50 steps completed
Total cost MPC with terminal cost: 39.723801
CR诊断：||ΔW|| 范围 [1.2769e-02, 2.9236e-01]，阈值=4.3854e-02，后10步均值=2.6123e-02

===== 评估指标 =====
RLMPC:      ACC=40.5091  RMSE=0.9009  Os=0.00%
MPC_long:   ACC=38.9794  RMSE=0.9062  Os=0.00%
MPC w/o TC: ACC=43.4770  RMSE=0.9181  Os=0.00%
MPC + TC:   ACC=39.7238  RMSE=0.8957  Os=0.00%
CR（W收敛步数）= 25
ACT（平均求解耗时）= 0.031614 秒
RLMPC simulation completed.
 ACC=40.51  CR=25（706.2 秒）
[32/42] C_b00 试验 2 ...鲁棒配置：σ=0.0500, β=0.0000, κ=1.00, 学习噪声=0, 评估噪声=0
Starting RLMPC online learning and simulation...
  Learning phase: Updating W...
  Norm of W update (delta_W_total_for_k): 2.782379e-01, Norm of W: 2.782379e-01
  Learning phase: Updating W...
  Norm of W update (delta_W_total_for_k): 1.235433e-01, Norm of W: 3.850908e-01
  Learning phase: Updating W...
  Norm of W update (delta_W_total_for_k): 1.541281e-01, Norm of W: 5.197362e-01
  Learning phase: Updating W...
  Norm of W update (delta_W_total_for_k): 9.302881e-02, Norm of W: 5.639702e-01
  Learning phase: Updating W...
  Norm of W update (delta_W_total_for_k): 1.239823e-01, Norm of W: 6.788420e-01
  Learning phase: Updating W...
  Norm of W update (delta_W_total_for_k): 9.974880e-02, Norm of W: 7.729151e-01
  Learning phase: Updating W...
  Norm of W update (delta_W_total_for_k): 8.484900e-02, Norm of W: 8.464260e-01
  Learning phase: Updating W...
  Norm of W update (delta_W_total_for_k): 7.904838e-02, Norm of W: 9.199043e-01
  Learning phase: Updating W...
  Norm of W update (delta_W_total_for_k): 6.935009e-02, Norm of W: 9.821437e-01
  Learning phase: Updating W...
  Norm of W update (delta_W_total_for_k): 8.088154e-02, Norm of W: 1.061163e+00
  Learning phase: Updating W...
  Norm of W update (delta_W_total_for_k): 6.825396e-02, Norm of W: 1.123638e+00
  Learning phase: Updating W...
  Norm of W update (delta_W_total_for_k): 6.183994e-02, Norm of W: 1.182833e+00
  Learning phase: Updating W...
  Norm of W update (delta_W_total_for_k): 7.015068e-02, Norm of W: 1.243815e+00
  Learning phase: Updating W...
  Norm of W update (delta_W_total_for_k): 6.834498e-02, Norm of W: 1.282993e+00
  Learning phase: Updating W...
  Norm of W update (delta_W_total_for_k): 7.413585e-02, Norm of W: 1.352513e+00
  Learning phase: Updating W...
  Norm of W update (delta_W_total_for_k): 5.650476e-02, Norm of W: 1.404950e+00
  Learning phase: Updating W...
  Norm of W update (delta_W_total_for_k): 5.746943e-02, Norm of W: 1.448740e+00
  Learning phase: Updating W...
  Norm of W update (delta_W_total_for_k): 4.645949e-02, Norm of W: 1.494038e+00
  Learning phase: Updating W...
  Norm of W update (delta_W_total_for_k): 4.401123e-02, Norm of W: 1.521626e+00
  Learning phase: Updating W...
  Norm of W update (delta_W_total_for_k): 6.485978e-02, Norm of W: 1.583225e+00
  Learning phase: Updating W...
  Norm of W update (delta_W_total_for_k): 3.760318e-02, Norm of W: 1.614035e+00
  Learning phase: Updating W...
  Norm of W update (delta_W_total_for_k): 3.802647e-02, Norm of W: 1.645362e+00
  Learning phase: Updating W...
  Norm of W update (delta_W_total_for_k): 4.680775e-02, Norm of W: 1.687223e+00
  Learning phase: Updating W...
  Norm of W update (delta_W_total_for_k): 3.402693e-02, Norm of W: 1.715908e+00
  Learning phase: Updating W...
  Norm of W update (delta_W_total_for_k): 4.143008e-02, Norm of W: 1.750377e+00
  Learning phase: Updating W...
  Norm of W update (delta_W_total_for_k): 5.662382e-02, Norm of W: 1.801858e+00
  Learning phase: Updating W...
  Norm of W update (delta_W_total_for_k): 5.131015e-02, Norm of W: 1.829082e+00
  Learning phase: Updating W...
  Norm of W update (delta_W_total_for_k): 3.863515e-02, Norm of W: 1.862226e+00
  Learning phase: Updating W...
  Norm of W update (delta_W_total_for_k): 4.806117e-02, Norm of W: 1.898833e+00
  Learning phase: Updating W...
  Norm of W update (delta_W_total_for_k): 3.419569e-02, Norm of W: 1.924266e+00
  Learning phase: Updating W...
  Norm of W update (delta_W_total_for_k): 5.362638e-02, Norm of W: 1.969423e+00
  Learning phase: Updating W...
  Norm of W update (delta_W_total_for_k): 3.739248e-02, Norm of W: 1.996219e+00
  Learning phase: Updating W...
  Norm of W update (delta_W_total_for_k): 4.278857e-02, Norm of W: 2.005179e+00
  Learning phase: Updating W...
  Norm of W update (delta_W_total_for_k): 4.464660e-02, Norm of W: 2.041239e+00
  Learning phase: Updating W...
  Norm of W update (delta_W_total_for_k): 2.609604e-02, Norm of W: 2.064263e+00
  Learning phase: Updating W...
  Norm of W update (delta_W_total_for_k): 3.184479e-02, Norm of W: 2.084036e+00
  Learning phase: Updating W...
  Norm of W update (delta_W_total_for_k): 3.305208e-02, Norm of W: 2.094095e+00
  Learning phase: Updating W...
  Norm of W update (delta_W_total_for_k): 3.140826e-02, Norm of W: 2.111942e+00
  Learning phase: Updating W...
  Norm of W update (delta_W_total_for_k): 2.768076e-02, Norm of W: 2.131046e+00
  Learning phase: Updating W...
  Norm of W update (delta_W_total_for_k): 4.378296e-02, Norm of W: 2.172348e+00
  Learning phase: Updating W...
  Norm of W update (delta_W_total_for_k): 1.991221e-02, Norm of W: 2.183808e+00
  Learning phase: Updating W...
  Norm of W update (delta_W_total_for_k): 3.564665e-02, Norm of W: 2.215270e+00
  Learning phase: Updating W...
  Norm of W update (delta_W_total_for_k): 3.378928e-02, Norm of W: 2.243291e+00
  Learning phase: Updating W...
  Norm of W update (delta_W_total_for_k): 4.615648e-02, Norm of W: 2.245535e+00
  Learning phase: Updating W...
  Norm of W update (delta_W_total_for_k): 2.537215e-02, Norm of W: 2.260600e+00
  Learning phase: Updating W...
  Norm of W update (delta_W_total_for_k): 3.819070e-02, Norm of W: 2.286241e+00
  Learning phase: Updating W...
  Norm of W update (delta_W_total_for_k): 5.630429e-02, Norm of W: 2.338062e+00
  Learning phase: Updating W...
  Norm of W update (delta_W_total_for_k): 2.394337e-02, Norm of W: 2.354073e+00
  Learning phase: Updating W...
  Norm of W update (delta_W_total_for_k): 3.374989e-02, Norm of W: 2.382029e+00
  Learning phase: Updating W...
  Norm of W update (delta_W_total_for_k): 2.996675e-02, Norm of W: 2.401729e+00
  Learning phase: Updating W...
  Norm of W update (delta_W_total_for_k): 4.185095e-02, Norm of W: 2.393715e+00
  Learning phase: Updating W...
  Norm of W update (delta_W_total_for_k): 2.462225e-02, Norm of W: 2.410072e+00
  Learning phase: Updating W...
  Norm of W update (delta_W_total_for_k): 4.081238e-02, Norm of W: 2.433059e+00
  Learning phase: Updating W...
  Norm of W update (delta_W_total_for_k): 3.139075e-02, Norm of W: 2.453364e+00
  Learning phase: Updating W...
  Norm of W update (delta_W_total_for_k): 5.564317e-02, Norm of W: 2.464987e+00
  Learning phase: Updating W...
  Norm of W update (delta_W_total_for_k): 3.993105e-02, Norm of W: 2.486930e+00
  Learning phase: Updating W...
  Norm of W update (delta_W_total_for_k): 6.136189e-02, Norm of W: 2.493401e+00
  Learning phase: Updating W...
  Norm of W update (delta_W_total_for_k): 5.736266e-02, Norm of W: 2.516030e+00
  Learning phase: Updating W...
  Norm of W update (delta_W_total_for_k): 2.986604e-02, Norm of W: 2.507801e+00
  Learning phase: Updating W...
  Norm of W update (delta_W_total_for_k): 2.536935e-02, Norm of W: 2.520944e+00
  Learning phase: Updating W...
  Norm of W update (delta_W_total_for_k): 2.500677e-02, Norm of W: 2.535979e+00
  Learning phase: Updating W...
  Norm of W update (delta_W_total_for_k): 4.026934e-02, Norm of W: 2.570332e+00
  Learning phase: Updating W...
  Norm of W update (delta_W_total_for_k): 2.511592e-02, Norm of W: 2.591454e+00
  Learning phase: Updating W...
  Norm of W update (delta_W_total_for_k): 4.710041e-02, Norm of W: 2.630311e+00
  Learning phase: Updating W...
  Norm of W update (delta_W_total_for_k): 2.023229e-02, Norm of W: 2.641921e+00
  Learning phase: Updating W...
  Norm of W update (delta_W_total_for_k): 4.980558e-02, Norm of W: 2.634161e+00
  Learning phase: Updating W...
  Norm of W update (delta_W_total_for_k): 3.666477e-02, Norm of W: 2.660613e+00
  Learning phase: Updating W...
  Norm of W update (delta_W_total_for_k): 2.481451e-02, Norm of W: 2.653628e+00
  Learning phase: Updating W...
  Norm of W update (delta_W_total_for_k): 1.824309e-02, Norm of W: 2.657039e+00
  Learning phase: Updating W...
  Norm of W update (delta_W_total_for_k): 3.148630e-02, Norm of W: 2.665221e+00
  Learning phase: Updating W...
  Norm of W update (delta_W_total_for_k): 4.474284e-02, Norm of W: 2.682814e+00
  Learning phase: Updating W...
  Norm of W update (delta_W_total_for_k): 4.534926e-02, Norm of W: 2.710386e+00
  Learning phase: Updating W...
  Norm of W update (delta_W_total_for_k): 2.017066e-02, Norm of W: 2.721184e+00
  Learning phase: Updating W...
  Norm of W update (delta_W_total_for_k): 4.072327e-02, Norm of W: 2.746902e+00
  Learning phase: Updating W...
  Norm of W update (delta_W_total_for_k): 2.625713e-02, Norm of W: 2.754669e+00
  Learning phase: Updating W...
  Norm of W update (delta_W_total_for_k): 1.173172e-02, Norm of W: 2.755329e+00
  Learning phase: Updating W...
  Norm of W update (delta_W_total_for_k): 5.707510e-02, Norm of W: 2.754286e+00
  Learning phase: Updating W...
  Norm of W update (delta_W_total_for_k): 2.783766e-02, Norm of W: 2.773333e+00
  Learning phase: Updating W...
  Norm of W update (delta_W_total_for_k): 1.378300e-02, Norm of W: 2.784389e+00
  Learning phase: Updating W...
  Norm of W update (delta_W_total_for_k): 1.510366e-02, Norm of W: 2.792527e+00
  Learning phase: Updating W...
  Norm of W update (delta_W_total_for_k): 3.215653e-02, Norm of W: 2.813184e+00
  Learning phase: Updating W...
  Norm of W update (delta_W_total_for_k): 3.158006e-02, Norm of W: 2.826161e+00
  Learning phase: Updating W...
  Norm of W update (delta_W_total_for_k): 2.741490e-02, Norm of W: 2.838857e+00
  Learning phase: Updating W...
  Norm of W update (delta_W_total_for_k): 3.027743e-02, Norm of W: 2.865730e+00
  Learning phase: Updating W...
  Norm of W update (delta_W_total_for_k): 3.205913e-02, Norm of W: 2.878242e+00
  Learning phase: Updating W...
  Norm of W update (delta_W_total_for_k): 5.874938e-02, Norm of W: 2.909828e+00
  Learning phase: Updating W...
  Norm of W update (delta_W_total_for_k): 3.732639e-02, Norm of W: 2.915432e+00
  Learning phase: Updating W...
  Norm of W update (delta_W_total_for_k): 1.577875e-02, Norm of W: 2.914018e+00
  Learning phase: Updating W...
  Norm of W update (delta_W_total_for_k): 2.578206e-02, Norm of W: 2.923450e+00
  Learning phase: Updating W...
  Norm of W update (delta_W_total_for_k): 4.695832e-02, Norm of W: 2.905312e+00
  Learning phase: Updating W...
  Norm of W update (delta_W_total_for_k): 3.469083e-02, Norm of W: 2.904275e+00
  Learning phase: Updating W...
  Norm of W update (delta_W_total_for_k): 2.769469e-02, Norm of W: 2.898221e+00
  Learning phase: Updating W...
  Norm of W update (delta_W_total_for_k): 2.559138e-02, Norm of W: 2.905866e+00
  Learning phase: Updating W...
  Norm of W update (delta_W_total_for_k): 1.478885e-02, Norm of W: 2.906787e+00
  Learning phase: Updating W...
  Norm of W update (delta_W_total_for_k): 2.016022e-02, Norm of W: 2.913150e+00
  Learning phase: Updating W...
  Norm of W update (delta_W_total_for_k): 4.430368e-02, Norm of W: 2.951479e+00
  Learning phase: Updating W...
  Norm of W update (delta_W_total_for_k): 2.241936e-02, Norm of W: 2.959997e+00
  Learning phase: Updating W...
  Norm of W update (delta_W_total_for_k): 4.639531e-02, Norm of W: 2.954397e+00
  Learning phase: Updating W...
  Norm of W update (delta_W_total_for_k): 1.293264e-02, Norm of W: 2.954835e+00
  Learning phase: Updating W...
  Norm of W update (delta_W_total_for_k): 1.687302e-02, Norm of W: 2.969618e+00
Evaluating final policy (RLMPC Epi. 2)...
Simulation: 10/50 steps completed
Simulation: 20/50 steps completed
Simulation: 30/50 steps completed
Simulation: 40/50 steps completed
Simulation: 50/50 steps completed
Total cost RLMPC (Epi. 2 with final W): 40.529505
Comparing with baseline controllers...
Running traditional MPC with horizon 20...
Simulation: 10/50 steps completed
Simulation: 20/50 steps completed
Simulation: 30/50 steps completed
Simulation: 40/50 steps completed
Simulation: 50/50 steps completed
Total cost MPC_long: 38.979409
Simulation: 10/50 steps completed
Simulation: 20/50 steps completed
Simulation: 30/50 steps completed
Simulation: 40/50 steps completed
Simulation: 50/50 steps completed
Total cost MPC_WTC (N=5): 43.476999
Simulation: 10/50 steps completed
Simulation: 20/50 steps completed
Simulation: 30/50 steps completed
Simulation: 40/50 steps completed
Simulation: 50/50 steps completed
Total cost MPC with terminal cost: 39.723801
CR诊断：||ΔW|| 范围 [1.1732e-02, 2.7824e-01]，阈值=4.1736e-02，后10步均值=2.9594e-02

===== 评估指标 =====
RLMPC:      ACC=40.5295  RMSE=0.9010  Os=0.00%
MPC_long:   ACC=38.9794  RMSE=0.9062  Os=0.00%
MPC w/o TC: ACC=43.4770  RMSE=0.9181  Os=0.00%
MPC + TC:   ACC=39.7238  RMSE=0.8957  Os=0.00%
CR（W收敛步数）= 35
ACT（平均求解耗时）= 0.030664 秒
[truncated: 129,435 more chars]
