# Supplementary material for: Value-Regularized Reinforcement Learning for Model Predictive Control of Autonomous Mobile Robots Under Stochastic Disturbances
Source: Sensors (Basel). 2026 Jul 21;26(14):4620. doi: 10.3390/s26144620 (PMC13417344; doi:10.3390/s26144620)
Supplement: Supplementary file 1 [file sensors-26-04620-s001.zip › minimal_dataset/metadata/claim_data_map.md]

# Manuscript Claim-to-Data Map

| Manuscript result | Supporting raw data | Processed output |
|---|---|---|
| Noise-free and noisy linear-system verification | `linear_sigma0.050_beta0.000_train0_eval0.mat`; `batch_linear_v3.mat` | `linear_verification.csv` |
| Nominal nonlinear trajectories, controls, and VFA convergence histories | `trajectory_comparison.mat` | `trajectory_summary.csv` |
| Nominal nonlinear ACC table and five-level model-mismatch sweep | `batch_mismatch_k0.5,0.7,1.5,2.0_N=7_20260423_164129_data.mat` | `model_mismatch_summary.csv` |
| Single-factor ablation and improvement scaling with task difficulty | `single_factor_ABCD_20260424_182201.txt` | `single_factor_ablation.csv` |
| B2+C high-demand statistical comparison | `B2C_stat_N5_20260426_021157.mat` | `b2c_statistics.csv` |
| MPC_Qr no-VFA baseline | `adaptive_stat_results.mat` | `mpc_qr_baseline.csv` |
| Explicit Stochastic TD comparison | `stochastic_td_N3_20260509_113442.mat` | `stochastic_td_summary.csv` |
| Limited-learning-budget comparison | `sample_efficiency_results.mat` | `sample_efficiency_summary.csv` |
| Beta sensitivity and ACC-CR trade-off | `beta_sweep_results.mat` | `beta_sensitivity_summary.csv` |

The package supports verification of the simulation evidence. It does not add
sensor measurements, hardware results, or new experiments beyond those
reported in the manuscript.
