# Supplementary material for: Value-Regularized Reinforcement Learning for Model Predictive Control of Autonomous Mobile Robots Under Stochastic Disturbances
Source: Sensors (Basel). 2026 Jul 21;26(14):4620. doi: 10.3390/s26144620 (PMC13417344; doi:10.3390/s26144620)
Supplement: Supplementary file 1 [file sensors-26-04620-s001.zip › minimal_dataset/metadata/data_dictionary.md]

# Data Dictionary

## Common Metrics

| Name | Definition | Unit / convention |
|---|---|---|
| ACC | Accumulated closed-loop cost over the evaluation horizon | Cost units; lower is better |
| CR | VFA convergence step | Learning steps; lower is faster |
| ACT | Average controller solution time | Seconds |
| RMSE | Root-mean-square state tracking error | State-dependent units |
| Os | Overshoot metric | Percent |
| beta | Isotropic state-regularization coefficient | Dimensionless |
| kappa | Prediction-model sampling-interval mismatch factor | Dimensionless |
| T | Available learning-phase length | Learning steps |

## Raw Files

### `linear_sigma0.050_beta0.000_train0_eval0.mat`

Single noise-free linear-system verification run. Scalar fields beginning with
`ACC_`, `RMSE_`, and `Os_` contain results for RLMPC, LQR, MPC without terminal
cost (`mpc_wtc`), and MPC with terminal cost (`mpc_tc`). State, input, cost,
and weight histories are also included.

### `batch_linear_v3.mat`

Ten-run noisy linear-system verification. `all_results.<configuration>.ACC`
and related matrices have rows corresponding to independent runs. ACC columns
are ordered as:

1. RLMPC
2. LQR
3. MPC without terminal cost
4. MPC with terminal cost

### `trajectory_comparison.mat`

Nominal nonlinear-system state, input, stage-cost, and VFA-weight histories
from a representative trajectory run. State arrays are `3 x 51`, input and
cost arrays are `2 x 50` and `1 x 50`, respectively, and VFA weight histories
are `35 x 200`. The batch CR statistics reported in the manuscript are derived
from the model-mismatch dataset, not the scalar CR fields in this
representative-run file.

### `batch_mismatch_k0.5,0.7,1.5,2.0_N=7_20260423_164129_data.mat`

Seven-run nonlinear model-mismatch sweep. Each `all_results` field identifies
a `kappa` and `beta` configuration. ACC columns are ordered as:

1. RLMPC or VR-RLMPC, according to the configuration beta
2. Long-horizon MPC
3. MPC without terminal cost
4. MPC with terminal cost

### `B2C_stat_N5_20260426_021157.mat`

Five paired runs of the high-demand B2+C configuration. The ACC column order
matches the model-mismatch file. `B2C_b00` is RLMPC and `B2C_b05` is
VR-RLMPC.

### `adaptive_stat_results.mat`

Three-run comparison containing the independent MPC with modified stage cost
but without VFA (`ACC_qrobust_matrix`). This file supports the MPC_Qr baseline
reported in the nominal comparison.

### `beta_sweep_results.mat`

Three paired runs at each beta value. Rows correspond to `beta_values`; columns
correspond to independent runs. `ACC_matrix` and `CR_matrix` are VR-RLMPC
results, while `ACC_qrobust_matrix` is the no-VFA cost-modification baseline.

### `sample_efficiency_results.mat`

Paired sample-efficiency results. The dimensions of `ACC_results`,
`CR_results`, and `ACT_results` are:

`learning-budget index x beta index x independent run`.

The corresponding values are in `learn_steps_list` and `beta_list`.

### `stochastic_td_N3_20260509_113442.mat`

Three paired nominal runs. Rows of `results.ACC`, `results.CR`, and
`results.ACT` correspond to RLMPC, VR-RLMPC, and Stochastic TD with
`M = 5, 10, 20`, respectively. Columns correspond to independent runs.

### `single_factor_ABCD_20260424_182201.txt`

Original verbose simulation log for the single-factor ablation. The final
summary block contains the values transcribed into
`data/processed/single_factor_ablation.csv`.

## Missing Values

`NaN` denotes an unavailable or inapplicable result. For example, CR is
undefined when convergence is not reached within a shortened learning budget.
