# Supplementary material for: Value-Regularized Reinforcement Learning for Model Predictive Control of Autonomous Mobile Robots Under Stochastic Disturbances
Source: Sensors (Basel). 2026 Jul 21;26(14):4620. doi: 10.3390/s26144620 (PMC13417344; doi:10.3390/s26144620)
Supplement: Supplementary file 1 [file sensors-26-04620-s001.zip › minimal_dataset/metadata/file_manifest_sha256.csv]

path	size_bytes	sha256
data/processed/b2c_statistics.csv	371	501D5760E714CAEBB85C7EA5C2545A3CABC50DF07C61A64A8E03DAB6BFA0B8FA
data/processed/beta_sensitivity_summary.csv	719	55A1E59A4C9AC846CD0E36530C4AAF2E9E8FE17AB05565BDE8EDB89A1C9DDBFD
data/processed/linear_verification.csv	312	D83DBF3F5C8E47DF734B63B5E17B2EB76F54695A96F69FC93462AEBB9E8B69E3
data/processed/model_mismatch_summary.csv	1270	631BDEE13DBD8F694AA28D77F4C15F8BCBFA8FDFCE262E0368417C4C18E37157
data/processed/mpc_qr_baseline.csv	313	DFE45CAF835D1918153F4DDA432283945A989BBC51B305536A610DF2D2ACD05E
data/processed/sample_efficiency_summary.csv	473	D5E39B580F04D64D587749E5C554E1597612AE7F7564F0EBF6254F4305079F72
data/processed/single_factor_ablation.csv	599	1CE1E26F57558A926E14B4894BEEAD6873ED001FF86278FA7E54160227B1524B
data/processed/stochastic_td_summary.csv	463	1E17618869BD96E2526CEA6F8B44D7F209F6720C6C3D1D5AA03A1D0E152D27B9
data/processed/trajectory_summary.csv	173	62EF6F71AA59091B12AA0598205801D647BE1322AA7499B46797A60C0A078733
data/raw/adaptive_stat_results.mat	796	87D4EAA2A43C0D52874A09D77BFA10D34AFD70020C421066BB5222A29C88B064
data/raw/B2C_stat_N5_20260426_021157.mat	1006	5BED6DB496F24C85BCAAF9C89C8D9126E3B403CE39B1F0034145EA8DA8457110
data/raw/batch_linear_v3.mat	2056	F22BBF39E8876242528ADBBF38A2FF93DDBAFEEAB21DD2170D241FAC24A1073F
data/raw/batch_mismatch_k0.5,0.7,1.5,2.0_N=7_20260423_164129_data.mat	4397	B335F7048AD2FDBF0C0B7E9B8ABEB2A51CCCB19FF53F3A626EC3554EA3653503
data/raw/beta_sweep_results.mat	1567	850558BE49D10FEE7645EBE36845705D44F18BCAD3A029EB054D27EEFB8AD567
data/raw/linear_sigma0.050_beta0.000_train0_eval0.mat	14305	C8EED7DB42C1E885490183B80A2ABCFC3B386252DB9B792DCA4D8E2376D0C27B
data/raw/sample_efficiency_results.mat	932	3C039C12536B38143C8337E02EA6C29D728EA17D8E16143F33A59A9D625BFEB0
data/raw/single_factor_ABCD_20260424_182201.txt	533984	0FD075B374C2652F0FB731CDE5F78D4A5A9BD101735ED22477BA764D611B9D88
data/raw/stochastic_td_N3_20260509_113442.mat	1218	D084E9ACBEC8AE37B53E5A934DB944DF11C5101B618A22BBFA72316A1261AF2F
data/raw/trajectory_comparison.mat	68351	50222BF80346F20233835AD15948C216565F8B5B2BCA9CC60C9336D4F1FCA477
metadata/claim_data_map.md	1385	47E5F5D395DEAB19E084D6FAF98FA8046C185F3C54B67DCBEA4CAEA89A385EAF
metadata/data_dictionary.md	3606	F5E0AD0B55D6FE564C04083534927D65EE86494E01D2843914BC048C2E96B9B3
README.md	2393	88EF442180886AF6697082FEB59EC97C7DDF7C50E32B6DF234307D8AD59DAC6A
scripts/build_processed_tables.m	6168	FC516CB644CD0D15DBDC426C1F04E7B068650ABB99F21EEA9558ABC0F704D32B
scripts/verify_minimal_dataset.m	4974	8FA5D6B22C78805EFC71804F3DE950FD68534F844DC6141831CB371170FF8533
verification_report.txt	657	F0074B0501ACD4F4C98F5E239B85DE59D25D8A84AB50CA27B4EAE0DD1582FCDC
