# Supplementary material for: Value-Regularized Reinforcement Learning for Model Predictive Control of Autonomous Mobile Robots Under Stochastic Disturbances
Source: Sensors (Basel). 2026 Jul 21;26(14):4620. doi: 10.3390/s26144620 (PMC13417344; doi:10.3390/s26144620)
Supplement: Supplementary file 1 [file sensors-26-04620-s001.zip › minimal_dataset/README.md]

# Minimal Dataset for the Sensors Submission

## Summary

This archive contains the minimum simulation data needed to inspect the central
quantitative findings reported in:

> Value-Regularized Reinforcement Learning for Model Predictive Control of
> Autonomous Mobile Robots under Stochastic Disturbances

The package includes unchanged MATLAB result files, one original simulation
log used for the single-factor ablation, processed CSV summaries, metadata, and
MATLAB scripts that regenerate the processed summaries and verify the main
reported numerical claims.

No human-participant data, personally identifiable information, confidential
data, or physical-sensor measurements are included. All data were generated by
simulation.

## Package Structure

- `data/raw/`: unchanged result files copied from the experiment workspace.
- `data/processed/`: compact CSV tables derived from the raw files.
- `metadata/data_dictionary.md`: variables, dimensions, units, and conventions.
- `metadata/claim_data_map.md`: mapping from manuscript results to data files.
- `metadata/file_manifest_sha256.csv`: file sizes and SHA-256 checksums.
- `scripts/build_processed_tables.m`: regenerates the processed CSV tables.
- `scripts/verify_minimal_dataset.m`: verifies the required files and central
  reported values, then writes `verification_report.txt`.

## Verification

MATLAB R2025a was used to generate and verify this package. From MATLAB, run:

```matlab
cd scripts
verify_minimal_dataset
```

The script does not rerun the controller simulations. It loads the deposited
results, regenerates the processed tables, and checks the paper-level summary
statistics against the raw values. The complete controller implementation is
not included in this minimal dataset.

## Provenance

The `.mat` files are direct outputs from the simulation runs used during the
study. The single-factor ablation was retained as an original text log because
that run did not save a separate `.mat` result file. Its compact processed CSV
is a transcription of the final summary block in that log.

The raw files have not been renamed or edited. File integrity can be checked
against `metadata/file_manifest_sha256.csv`.

## Access and Reuse

This package is supplied as Supplementary Material for inspection and
verification of the manuscript results. No separate data or software licence
is asserted in this archive.
