# Supplementary material for: Value-Regularized Reinforcement Learning for Model Predictive Control of Autonomous Mobile Robots Under Stochastic Disturbances
Source: Sensors (Basel). 2026 Jul 21;26(14):4620. doi: 10.3390/s26144620 (PMC13417344; doi:10.3390/s26144620)
Supplement: Supplementary file 1 [file sensors-26-04620-s001.zip › minimal_dataset/scripts/build_processed_tables.m]

function build_processed_tables()
%BUILD_PROCESSED_TABLES Regenerate compact CSV summaries from deposited data.

package_root = fileparts(fileparts(mfilename('fullpath')));
raw_dir = fullfile(package_root, 'data', 'raw');
out_dir = fullfile(package_root, 'data', 'processed');
if ~exist(out_dir, 'dir')
    mkdir(out_dir);
end

build_linear(raw_dir, out_dir);
build_trajectory(raw_dir, out_dir);
build_mismatch(raw_dir, out_dir);
build_b2c(raw_dir, out_dir);
build_mpc_qr(raw_dir, out_dir);
build_stochastic_td(raw_dir, out_dir);
build_sample_efficiency(raw_dir, out_dir);
build_beta_sensitivity(raw_dir, out_dir);

fprintf('Processed tables written to %s\n', out_dir);
end

function build_linear(raw_dir, out_dir)
single_run = load(fullfile(raw_dir, ...
    'linear_sigma0.050_beta0.000_train0_eval0.mat'));
batch = load(fullfile(raw_dir, 'batch_linear_v3.mat'));
methods = ["RLMPC"; "LQR"; "MPC_without_terminal"; "MPC_with_terminal"];
deterministic = [single_run.ACC_rlmpc; single_run.ACC_lqr; ...
    single_run.ACC_mpc_wtc; single_run.ACC_mpc_tc];
noisy = batch.all_results.E2E3.ACC;
T = table(methods, deterministic, mean(noisy, 1)', std(noisy, 0, 1)', ...
    'VariableNames', {'method', 'noise_free_ACC', 'noisy_ACC_mean', ...
    'noisy_ACC_std'});
writetable(T, fullfile(out_dir, 'linear_verification.csv'));
end

function build_trajectory(raw_dir, out_dir)
s = load(fullfile(raw_dir, 'trajectory_comparison.mat'));
method = ["VR_RLMPC"; "RLMPC"; "Long_horizon_MPC"; ...
    "MPC_without_terminal"; "MPC_with_terminal"];
ACC = [sum(s.cost_rlmpc_b5); sum(s.cost_rlmpc_b0); ...
    sum(s.cost_mpc_long); sum(s.cost_mpc_wtc); sum(s.cost_mpc_tc)];
T = table(method, ACC);
writetable(T, fullfile(out_dir, 'trajectory_summary.csv'));
end

function build_mismatch(raw_dir, out_dir)
filename = 'batch_mismatch_k0.5,0.7,1.5,2.0_N=7_20260423_164129_data.mat';
s = load(fullfile(raw_dir, filename));
kappas = [0.5; 0.7; 1.0; 1.5; 2.0];
base = ["M050"; "M070"; "M0"; "M150"; "M200"];
rows = table();
for i = 1:numel(kappas)
    r0 = s.all_results.(base(i) + "_b00");
    r5 = s.all_results.(base(i) + "_b05");
    rows = [rows; table(kappas(i), ...
        mean(r5.ACC(:,1)), std(r5.ACC(:,1)), mean(r5.CR), ...
        mean(r0.ACC(:,1)), std(r0.ACC(:,1)), mean(r0.CR), ...
        mean(r0.ACC(:,2)), std(r0.ACC(:,2)), ...
        mean(r0.ACC(:,3)), std(r0.ACC(:,3)), ...
        mean(r0.ACC(:,4)), std(r0.ACC(:,4)), ...
        'VariableNames', {'kappa', 'VR_RLMPC_ACC_mean', ...
        'VR_RLMPC_ACC_std', 'VR_RLMPC_CR_mean', 'RLMPC_ACC_mean', ...
        'RLMPC_ACC_std', 'RLMPC_CR_mean', 'long_MPC_ACC_mean', ...
        'long_MPC_ACC_std', 'MPC_without_terminal_ACC_mean', ...
        'MPC_without_terminal_ACC_std', 'MPC_with_terminal_ACC_mean', ...
        'MPC_with_terminal_ACC_std'})]; %#ok<AGROW>
end
writetable(rows, fullfile(out_dir, 'model_mismatch_summary.csv'));
end

function build_b2c(raw_dir, out_dir)
s = load(fullfile(raw_dir, 'B2C_stat_N5_20260426_021157.mat'));
a0 = s.all_results.B2C_b00.ACC(:,1);
a5 = s.all_results.B2C_b05.ACC(:,1);
d = a0 - a5;
t_stat = mean(d) / (std(d) / sqrt(numel(d)));
nu = numel(d) - 1;
p_one_sided = 0.5 * betainc(nu / (nu + t_stat^2), nu / 2, 0.5);
method = ["RLMPC"; "VR_RLMPC"; "Long_horizon_MPC"; ...
    "MPC_without_terminal"; "MPC_with_terminal"];
ACC_mean = [mean(a0); mean(a5); mean(s.all_results.B2C_b00.ACC(:,2)); ...
    mean(s.all_results.B2C_b00.ACC(:,3)); mean(s.all_results.B2C_b00.ACC(:,4))];
ACC_std = [std(a0); std(a5); std(s.all_results.B2C_b00.ACC(:,2)); ...
    std(s.all_results.B2C_b00.ACC(:,3)); std(s.all_results.B2C_b00.ACC(:,4))];
CR_mean = [mean(s.all_results.B2C_b00.CR); ...
    mean(s.all_results.B2C_b05.CR); NaN; NaN; NaN];
paired_t_one_sided_p = [p_one_sided; p_one_sided; NaN; NaN; NaN];
T = table(method, ACC_mean, ACC_std, CR_mean, paired_t_one_sided_p);
writetable(T, fullfile(out_dir, 'b2c_statistics.csv'));
end

function build_mpc_qr(raw_dir, out_dir)
s = load(fullfile(raw_dir, 'adaptive_stat_results.mat'));
configuration = ["beta_0"; "beta_0_5"; "adaptive_beta"];
ACC_mean = mean(s.ACC_matrix, 1)';
ACC_std = std(s.ACC_matrix, 0, 1)';
MPC_Qr_ACC_mean = mean(s.ACC_qrobust_matrix, 1)';
MPC_Qr_ACC_std = std(s.ACC_qrobust_matrix, 0, 1)';
CR_mean = mean(s.CR_matrix, 1)';
T = table(configuration, ACC_mean, ACC_std, MPC_Qr_ACC_mean, ...
    MPC_Qr_ACC_std, CR_mean);
writetable(T, fullfile(out_dir, 'mpc_qr_baseline.csv'));
end

function build_stochastic_td(raw_dir, out_dir)
s = load(fullfile(raw_dir, 'stochastic_td_N3_20260509_113442.mat'));
method = ["RLMPC"; "VR_RLMPC"; "Stochastic_TD_M5"; ...
    "Stochastic_TD_M10"; "Stochastic_TD_M20"];
ACC_mean = mean(s.results.ACC, 2);
ACC_std = std(s.results.ACC, 0, 2);
CR_mean = mean(s.results.CR, 2);
improvement_over_RLMPC_percent = ...
    (ACC_mean(1) - ACC_mean) ./ ACC_mean(1) * 100;
T = table(method, ACC_mean, ACC_std, CR_mean, ...
    improvement_over_RLMPC_percent);
writetable(T, fullfile(out_dir, 'stochastic_td_summary.csv'));
end

function build_sample_efficiency(raw_dir, out_dir)
s = load(fullfile(raw_dir, 'sample_efficiency_results.mat'));
rl = squeeze(s.ACC_results(:,1,:));
vr = squeeze(s.ACC_results(:,2,:));
learning_steps = s.learn_steps_list';
RLMPC_ACC_mean = mean(rl, 2);
RLMPC_ACC_std = std(rl, 0, 2);
VR_RLMPC_ACC_mean = mean(vr, 2);
VR_RLMPC_ACC_std = std(vr, 0, 2);
improvement_percent = (RLMPC_ACC_mean - VR_RLMPC_ACC_mean) ...
    ./ RLMPC_ACC_mean * 100;
paired_wins = sum(vr < rl, 2);
T = table(learning_steps, RLMPC_ACC_mean, RLMPC_ACC_std, ...
    VR_RLMPC_ACC_mean, VR_RLMPC_ACC_std, improvement_percent, paired_wins);
writetable(T, fullfile(out_dir, 'sample_efficiency_summary.csv'));
end

function build_beta_sensitivity(raw_dir, out_dir)
s = load(fullfile(raw_dir, 'beta_sweep_results.mat'));
T = table(s.beta_values', s.ACC_mean, s.ACC_std, s.CR_mean, s.CR_std, ...
    s.ACC_qr_mean, s.ACC_qr_std, s.ACC_wtc_mean, ...
    'VariableNames', {'beta', 'VR_RLMPC_ACC_mean', 'VR_RLMPC_ACC_std', ...
    'VR_RLMPC_CR_mean', 'VR_RLMPC_CR_std', 'MPC_Qr_ACC_mean', ...
    'MPC_Qr_ACC_std', 'MPC_without_terminal_ACC_mean'});
writetable(T, fullfile(out_dir, 'beta_sensitivity_summary.csv'));
end
