# Supplementary material for: Value-Regularized Reinforcement Learning for Model Predictive Control of Autonomous Mobile Robots Under Stochastic Disturbances
Source: Sensors (Basel). 2026 Jul 21;26(14):4620. doi: 10.3390/s26144620 (PMC13417344; doi:10.3390/s26144620)
Supplement: Supplementary file 1 [file sensors-26-04620-s001.zip › minimal_dataset/scripts/verify_minimal_dataset.m]

function verify_minimal_dataset()
%VERIFY_MINIMAL_DATASET Verify integrity and central paper-level summaries.

package_root = fileparts(fileparts(mfilename('fullpath')));
raw_dir = fullfile(package_root, 'data', 'raw');
report_path = fullfile(package_root, 'verification_report.txt');

required = {
    'linear_sigma0.050_beta0.000_train0_eval0.mat'
    'batch_linear_v3.mat'
    'trajectory_comparison.mat'
    'batch_mismatch_k0.5,0.7,1.5,2.0_N=7_20260423_164129_data.mat'
    'B2C_stat_N5_20260426_021157.mat'
    'adaptive_stat_results.mat'
    'beta_sweep_results.mat'
    'sample_efficiency_results.mat'
    'stochastic_td_N3_20260509_113442.mat'
    'single_factor_ABCD_20260424_182201.txt'
    };

lines = strings(0,1);
lines(end+1) = "Minimal Dataset Verification Report";
lines(end+1) = "Generated by scripts/verify_minimal_dataset.m";
lines(end+1) = "";

for i = 1:numel(required)
    assert(isfile(fullfile(raw_dir, required{i})), ...
        'Missing required raw file: %s', required{i});
end
lines(end+1) = sprintf('PASS: all %d required raw files are present.', ...
    numel(required));

build_processed_tables();
lines(end+1) = "PASS: derived processed CSV tables regenerated.";

linear = load(fullfile(raw_dir, ...
    'linear_sigma0.050_beta0.000_train0_eval0.mat'));
check_close(linear.ACC_rlmpc, 3.493, 0.001);
check_close(linear.ACC_lqr, 3.491, 0.001);
check_close(linear.ACC_mpc_wtc, 3.495, 0.001);
check_close(linear.ACC_mpc_tc, 3.493, 0.001);
lines(end+1) = "PASS: noise-free linear ACC values match the manuscript.";

m = load(fullfile(raw_dir, ...
    'batch_mismatch_k0.5,0.7,1.5,2.0_N=7_20260423_164129_data.mat'));
check_close(mean(m.all_results.M0_b05.ACC(:,1)), 42.53, 0.01);
check_close(mean(m.all_results.M0_b00.ACC(:,1)), 42.84, 0.01);
check_close(mean(m.all_results.M050_b05.ACC(:,1)), 43.73, 0.01);
check_close(mean(m.all_results.M050_b00.ACC(:,1)), 44.56, 0.01);
check_close(mean(m.all_results.M200_b05.ACC(:,1)), 42.32, 0.01);
check_close(mean(m.all_results.M200_b00.ACC(:,2)), 63.00, 0.01);
cr_vr = [mean(m.all_results.M050_b05.CR), mean(m.all_results.M070_b05.CR), ...
    mean(m.all_results.M0_b05.CR), mean(m.all_results.M150_b05.CR), ...
    mean(m.all_results.M200_b05.CR)];
cr_rl = [mean(m.all_results.M050_b00.CR), mean(m.all_results.M070_b00.CR), ...
    mean(m.all_results.M0_b00.CR), mean(m.all_results.M150_b00.CR), ...
    mean(m.all_results.M200_b00.CR)];
compression = mean((cr_rl - cr_vr) ./ cr_rl * 100);
check_close(compression, 25.0, 0.5);
lines(end+1) = sprintf(['PASS: nominal/mismatch ACC values match; mean CR ' ...
    'compression is %.2f%%.'], compression);

b2c = load(fullfile(raw_dir, 'B2C_stat_N5_20260426_021157.mat'));
a0 = b2c.all_results.B2C_b00.ACC(:,1);
a5 = b2c.all_results.B2C_b05.ACC(:,1);
check_close(mean(a0), 63.03, 0.01);
check_close(mean(a5), 60.28, 0.01);
d = a0 - a5;
t_stat = mean(d) / (std(d) / sqrt(numel(d)));
nu = numel(d) - 1;
p_one_sided = 0.5 * betainc(nu / (nu + t_stat^2), nu / 2, 0.5);
assert(p_one_sided < 0.0001, 'B2+C paired p-value is not below 0.0001.');
lines(end+1) = sprintf(['PASS: B2+C means match and paired one-sided ' ...
    'p-value is %.4g.'], p_one_sided);

st = load(fullfile(raw_dir, 'stochastic_td_N3_20260509_113442.mat'));
check_close(mean(st.results.ACC(1,:)), 35.54, 0.01);
check_close(mean(st.results.ACC(2,:)), 35.06, 0.01);
assert(all(st.results.ACC(2,:) < st.results.ACC(1,:)), ...
    'VR-RLMPC does not win all paired Stochastic-TD comparison seeds.');
lines(end+1) = "PASS: Stochastic TD comparison values and paired win claim match.";

se = load(fullfile(raw_dir, 'sample_efficiency_results.mat'));
rl = squeeze(se.ACC_results(:,1,:));
vr = squeeze(se.ACC_results(:,2,:));
assert(all(vr(:) < rl(:)), ...
    'VR-RLMPC does not win all sample-efficiency pairs.');
lines(end+1) = "PASS: VR-RLMPC wins all 12 paired sample-efficiency comparisons.";

bs = load(fullfile(raw_dir, 'beta_sweep_results.mat'));
assert(all(diff(bs.ACC_mean) < 0), 'Beta-sweep ACC is not monotone decreasing.');
assert(all(diff(bs.CR_mean) > 0), 'Beta-sweep CR is not monotone increasing.');
check_close(bs.ACC_mean(1), 56.17, 0.01);
check_close(bs.ACC_mean(end), 51.50, 0.01);
lines(end+1) = "PASS: beta-sensitivity ACC-CR trade-off matches the manuscript.";

qr = load(fullfile(raw_dir, 'adaptive_stat_results.mat'));
qr_mean = mean(qr.ACC_qrobust_matrix(:,3));
qr_std = std(qr.ACC_qrobust_matrix(:,3));
lines(end+1) = sprintf(['INFO: deposited MPC_Qr baseline source gives ' ...
    'ACC %.4f +/- %.4f.'], qr_mean, qr_std);

lines(end+1) = "";
lines(end+1) = "Overall result: PASS";
fid = fopen(report_path, 'w');
assert(fid ~= -1, 'Cannot write verification report.');
cleanup = onCleanup(@() fclose(fid));
fprintf(fid, '%s\n', lines);
fprintf('%s\n', lines);
end

function check_close(actual, expected, tolerance)
assert(abs(actual - expected) <= tolerance, ...
    'Value %.9g differs from expected %.9g by more than %.9g.', ...
    actual, expected, tolerance);
end
