# Supplementary material for: Value-Regularized Reinforcement Learning for Model Predictive Control of Autonomous Mobile Robots Under Stochastic Disturbances
Source: Sensors (Basel). 2026 Jul 21;26(14):4620. doi: 10.3390/s26144620 (PMC13417344; doi:10.3390/s26144620)
Supplement: Supplementary file 1 [file sensors-26-04620-s001.zip › minimal_dataset/verification_report.txt]

Minimal Dataset Verification Report
Generated by scripts/verify_minimal_dataset.m

PASS: all 10 required raw files are present.
PASS: derived processed CSV tables regenerated.
PASS: noise-free linear ACC values match the manuscript.
PASS: nominal/mismatch ACC values match; mean CR compression is 25.20%.
PASS: B2+C means match and paired one-sided p-value is 1.312e-07.
PASS: Stochastic TD comparison values and paired win claim match.
PASS: VR-RLMPC wins all 12 paired sample-efficiency comparisons.
PASS: beta-sensitivity ACC-CR trade-off matches the manuscript.
INFO: deposited MPC_Qr baseline source gives ACC 50.1852 +/- 1.1699.

Overall result: PASS
